# Supplementary material for: Triple-helical aggregates of copper(i) cyclic trinuclear complexes for circularly polarized luminescence
Source: Chem Sci. 2025 Nov 25;17(5):2646–53. doi: 10.1039/d5sc04965b (PMC12687366; doi:10.1039/d5sc04965b)
Supplement: SC-017-D5SC04965B-s002 [file SC-017-D5SC04965B-s002.cif]

# Supplementary Information (SI) for Chemical Science.
# This journal is © The Royal Society of Chemistry 2025

####################################################################### 
# 
# This file contains crystal structure data downloaded from the 
# Cambridge Structural Database (CSD) hosted by the Cambridge 
# Crystallographic Data Centre (CCDC).
# 
# Full information about CCDC data access policies and citation 
# guidelines are available at http://www.ccdc.cam.ac.uk/access/V1 
# 
# Audit and citation data items may have been added by the CCDC. 
# Please retain this information to preserve the provenance of 
# this file and to allow appropriate attribution of the data. 
# 
#######################################################################

data_R_HL1
_database_code_depnum_ccdc_archive 'CCDC 2378497'
loop_
_audit_author_name
_audit_author_address
'Guo-Quan HUANG'
;Jinan University
China
;
_audit_update_record             
;
2024-08-19 deposited with the CCDC.	2025-11-19 downloaded from the CCDC.
;
_audit_creation_date             2024-06-28
_audit_creation_method           
;
Olex2 1.5
(compiled 2021.12.09 svn.r5202d8cf for OlexSys, GUI svn.r6439)
;
_shelx_SHELXL_version_number     2018/3
_chemical_name_common            ?
_chemical_name_systematic        ?
_chemical_formula_moiety         'C12 H13 N3 O'
_chemical_formula_sum            'C12 H13 N3 O'
_chemical_formula_weight         215.25
_chemical_absolute_configuration ad
_chemical_melting_point          ?
_chemical_oxdiff_formula         'C N H O'
loop_
_atom_type_symbol
_atom_type_description
_atom_type_scat_dispersion_real
_atom_type_scat_dispersion_imag
_atom_type_scat_source
C C 0.0181 0.0091 'International Tables Vol C Tables 4.2.6.8 and 6.1.1.4'
H H 0.0000 0.0000 'International Tables Vol C Tables 4.2.6.8 and 6.1.1.4'
N N 0.0311 0.0180 'International Tables Vol C Tables 4.2.6.8 and 6.1.1.4'
O O 0.0492 0.0322 'International Tables Vol C Tables 4.2.6.8 and 6.1.1.4'

_shelx_space_group_comment       
;
The symmetry employed for this shelxl refinement is uniquely defined
by the following loop, which should always be used as a source of
symmetry information in preference to the above space-group names.
They are only intended as comments.
;
_space_group_crystal_system      monoclinic
_space_group_IT_number           4
_space_group_name_H-M_alt        'P 1 21 1'
_space_group_name_Hall           'P 2yb'
loop_
_space_group_symop_operation_xyz
'x, y, z'
'-x, y+1/2, -z'

_cell_length_a                   9.3639(3)
_cell_length_b                   5.08840(10)
_cell_length_c                   11.5646(3)
_cell_angle_alpha                90
_cell_angle_beta                 96.300(3)
_cell_angle_gamma                90
_cell_volume                     547.69(3)
_cell_formula_units_Z            2
_cell_measurement_reflns_used    5775
_cell_measurement_temperature    100.01(16)
_cell_measurement_theta_max      77.3660
_cell_measurement_theta_min      3.7970
_shelx_estimated_absorpt_T_max   ?
_shelx_estimated_absorpt_T_min   ?
_exptl_absorpt_coefficient_mu    0.698
_exptl_absorpt_correction_T_max  1.00000
_exptl_absorpt_correction_T_min  0.80222
_exptl_absorpt_correction_type   multi-scan
_exptl_absorpt_process_details   
;
CrysAlisPro 1.171.39.33c (Rigaku Oxford Diffraction, 2017)
Empirical absorption correction using spherical harmonics,
 implemented in SCALE3 ABSPACK scaling algorithm.
;
_exptl_absorpt_special_details   ?
_exptl_crystal_colour            colorless
_exptl_crystal_density_diffrn    1.305
_exptl_crystal_density_meas      ?
_exptl_crystal_density_method    ?
_exptl_crystal_description       needle
_exptl_crystal_F_000             228
_exptl_crystal_size_max          0.2
_exptl_crystal_size_mid          0.2
_exptl_crystal_size_min          0.2
_exptl_transmission_factor_max   ?
_exptl_transmission_factor_min   ?
_diffrn_reflns_av_R_equivalents  0.0430
_diffrn_reflns_av_unetI/netI     0.0336
_diffrn_reflns_Laue_measured_fraction_full 0.999
_diffrn_reflns_Laue_measured_fraction_max 0.987
_diffrn_reflns_limit_h_max       11
_diffrn_reflns_limit_h_min       -11
_diffrn_reflns_limit_k_max       6
_diffrn_reflns_limit_k_min       -6
_diffrn_reflns_limit_l_max       14
_diffrn_reflns_limit_l_min       -14
_diffrn_reflns_number            9080
_diffrn_reflns_point_group_measured_fraction_full 0.997
_diffrn_reflns_point_group_measured_fraction_max 0.970
_diffrn_reflns_theta_full        67.684
_diffrn_reflns_theta_max         78.453
_diffrn_reflns_theta_min         3.846
_diffrn_ambient_environment      N~2~
_diffrn_ambient_temperature      100.01(16)
_diffrn_detector                 'CCD plate'
_diffrn_detector_area_resol_mean ?
_diffrn_measured_fraction_theta_full 0.999
_diffrn_measured_fraction_theta_max 0.987
_diffrn_measurement_details      
;
List of Runs (angles in degrees, time in seconds):

  # Type    Start    End  Width  t~exp~   \w     \q     \k     \f   Frames
#--------------------------------------------------------------------------
  1  \w     47.00  75.00   0.50    0.50    --   -2.20  38.00-150.00   56
  2  \w    -27.00  -1.00   0.50    0.50    --   -2.20 -38.00 150.00   52
  3  \w    -48.00 -17.00   0.50    0.50    --   -2.20 -77.00 -90.00   62
  4  \w    -92.00 -33.00   0.50    0.50    --   -2.20 -19.00  90.00  118
  5  \w    -45.00   1.00   0.50    0.50    --   -2.20 -77.00-150.00   92
  6  \w    -20.00  29.00   0.50    0.50    --   -2.20 -77.00-120.00   98
  7  \w    -31.00   7.00   0.50    0.50    --   -2.20  19.00-180.00   76
  8  \w    -29.00   3.00   0.50    0.50    --   -2.20  19.00   0.00   64
  9  \w     47.00  85.00   0.50    0.50    --   -2.20  38.00-120.00   76
 10  \w     -7.00  25.00   0.50    0.50    --   -2.20 -19.00  90.00   64
 11  \w     44.00  70.00   0.50    0.50    --   -2.20  19.00   0.00   52
 12  \w     33.00  64.00   0.50    0.50    --   -2.20  19.00-180.00   62
 13  \w    -17.00   8.00   0.50    0.50    --   -2.20 -38.00  60.00   50
 14  \w    -22.00  18.00   0.50    0.50    --   -2.20  38.00-120.00   80
 15  \w    -92.00 -67.00   0.50    0.50    --   -2.20 -38.00 150.00   50
 16  \w    -19.00  46.00   0.50    0.50    --    2.20  38.00  30.00  130
 17  \w     53.00  79.00   0.50    0.50    --    2.20  38.00  30.00   52
 18  \w    -67.00 -42.00   0.50    0.50    --    2.20 -57.00 120.00   50
 19  \w    168.00 194.00   0.50    0.50    --  106.30  57.00  60.00   52
 20  \w     82.00 109.00   0.50    0.50    --  106.30  57.00-120.00   54
 21  \w     78.00 111.00   0.50    0.50    --  106.30  70.00 -70.38   66
 22  \w     77.00 103.00   0.50    0.50    --  106.30  77.00  60.00   52
 23  \w     87.00 116.00   0.50    0.50    --  106.30  38.00-120.00   58
 24  \w     82.00 108.00   0.50    0.50    --  106.30  82.00  60.00   52
 25  \w     78.00 105.00   0.50    0.50    --  106.30  77.00 -90.00   54
 26  \w    120.00 196.00   0.50    0.50    --  106.30  72.00-166.99  152
 27  \w     88.00 155.00   0.50    0.50    --  106.30  38.00  60.00  134
 28  \w     84.00 109.00   0.50    0.50    --  106.30  57.00  60.00   50
 29  \w    146.00 194.00   0.50    0.50    --  106.30  38.00 -30.00   96
 30  \w     37.00  69.00   0.50    0.50    --  106.30 -77.00-150.00   64
 31  \w     76.00 102.00   0.50    0.50    --  106.30  73.00  13.61   52
 32  \w    122.00 148.00   0.50    0.50    --  106.30  57.00 150.00   52
 33  \w    147.00 173.00   0.50    0.50    --  106.30  77.00 -60.00   52
 34  \w     86.00 116.00   0.50    0.50    --  106.30  57.00 150.00   60
 35  \w     85.00 145.00   0.50    0.50    --  106.30  38.00  30.00  120
 36  \w     85.00 147.00   0.50    0.50    --  106.30  38.00 -90.00  124
 37  \w     17.00 131.00   0.50    0.50    --  106.30 -82.00 -60.00  228
 38  \w     77.00 105.00   0.50    0.50    --  106.30  72.00-166.99   56
 39  \w     85.00 118.00   0.50    0.50    --  106.30  38.00-150.00   66
 40  \w    163.00 189.00   0.50    0.50    --  106.30  57.00 -90.00   52
 41  \w     90.00 184.00   0.50    0.50    --  106.30  38.00-180.00  188
 42  \w     77.00 105.00   0.50    0.50    --  106.30  77.00 -60.00   56
 43  \w     85.00 123.00   0.50    0.50    --  106.30  38.00 120.00   76
 44  \w     76.00 102.00   0.50    0.50    --  106.30  77.00  30.00   52
 45  \w     52.00 110.00   0.50    0.50    --  106.30 -77.00  60.00  116
 46  \w     89.00 127.00   0.50    0.50    --  106.30  38.00 -60.00   76
 47  \w     82.00 108.00   0.50    0.50    --  106.30  57.00 -90.00   52
 48  \w     77.00 103.00   0.50    0.50    --  106.30  76.00 165.68   52
 49  \w     76.00 101.00   0.50    0.50    --  106.30  77.00 120.00   50
 50  \w    132.00 195.00   0.50    0.50    --  106.30  77.00 120.00  126
 51  \w     18.00 140.00   0.50    0.50    --  106.30 -82.00 120.00  244
 52  \w     79.00 106.00   0.50    0.50    --  106.30  77.00 150.00   54
 53  \w     75.00 109.00   0.50    0.50    --  106.30 -77.00-150.00   68
 54  \w    139.00 164.00   0.50    0.50    --  106.30  70.00 -70.38   50
 55  \w    159.00 185.00   0.50    0.50    --  106.30  73.00  13.61   52
 56  \w     86.00 118.00   0.50    0.50    --  106.30  38.00 150.00   64
 57  \w     78.00 104.00   0.50    0.50    --  106.30  77.00  90.00   52
 58  \w     96.00 142.00   0.50    0.50    --  106.30  38.00 -30.00   92
 59  \w    158.00 184.00   0.50    0.50    --  106.30  50.00  -9.63   52
 60  \w     85.00 128.00   0.50    0.50    --  106.30  38.00   0.00   86
 61  \w     92.00 152.00   0.50    0.50    --  106.30  38.00  90.00  120
 62  \w     86.00 112.00   0.50    0.50    --  106.30  50.00  -9.63   52
;
_diffrn_measurement_device       'four-circle diffractometer'
_diffrn_measurement_device_type  'XtaLAB AFC12 (RINC): Kappa single'
_diffrn_measurement_method       '\w scans'
_diffrn_orient_matrix_type       
'CrysAlisPro convention (1999,Acta A55,543-557)'
_diffrn_orient_matrix_UB_11      -0.1174802000
_diffrn_orient_matrix_UB_12      -0.1950611000
_diffrn_orient_matrix_UB_13      -0.0483800000
_diffrn_orient_matrix_UB_21      0.0033774000
_diffrn_orient_matrix_UB_22      0.1166993000
_diffrn_orient_matrix_UB_23      -0.1226233000
_diffrn_orient_matrix_UB_31      0.1165550000
_diffrn_orient_matrix_UB_32      -0.1998953000
_diffrn_orient_matrix_UB_33      -0.0243283000
_diffrn_radiation_monochromator  mirror
_diffrn_radiation_probe          x-ray
_diffrn_radiation_type           'Cu K\a'
_diffrn_radiation_wavelength     1.54184
_diffrn_source                   'Rotating-anode X-ray tube (dual wavelength)'
_diffrn_source_type              'Rigaku (Cu) X-ray DW Source'
_reflns_Friedel_coverage         0.764
_reflns_Friedel_fraction_full    0.995
_reflns_Friedel_fraction_max     0.949
_reflns_number_gt                2166
_reflns_number_total             2284
_reflns_special_details          
;
 Reflections were merged by SHELXL according to the crystal
 class for the calculation of statistics and refinement.
 
 _reflns_Friedel_fraction is defined as the number of unique
 Friedel pairs measured divided by the number that would be
 possible theoretically, ignoring centric projections and
 systematic absences.
;
_reflns_threshold_expression     'I > 2\s(I)'
_computing_cell_refinement       'CrysAlisPro 1.171.39.33c (Rigaku OD, 2017)'
_computing_data_collection       'CrysAlisPro 1.171.39.33c (Rigaku OD, 2017)'
_computing_data_reduction        'CrysAlisPro 1.171.39.33c (Rigaku OD, 2017)'
_computing_molecular_graphics    'Olex2 1.5 (Dolomanov et al., 2009)'
_computing_publication_material  'Olex2 1.5 (Dolomanov et al., 2009)'
_computing_structure_refinement  'SHELXL 2018/3 (Sheldrick, 2015)'
_computing_structure_solution    'olex2.solve 1.5 (Bourhis et al., 2015)'
_refine_diff_density_max         0.148
_refine_diff_density_min         -0.216
_refine_diff_density_rms         0.041
_refine_ls_abs_structure_details 
;
 Flack x determined using 898 quotients [(I+)-(I-)]/[(I+)+(I-)]
 (Parsons, Flack and Wagner, Acta Cryst. B69 (2013) 249-259).
;
_refine_ls_abs_structure_Flack   -0.15(18)
_refine_ls_extinction_coef       .
_refine_ls_extinction_method     none
_refine_ls_goodness_of_fit_ref   1.145
_refine_ls_hydrogen_treatment    constr
_refine_ls_matrix_type           full
_refine_ls_number_parameters     146
_refine_ls_number_reflns         2284
_refine_ls_number_restraints     1
_refine_ls_R_factor_all          0.0407
_refine_ls_R_factor_gt           0.0356
_refine_ls_restrained_S_all      1.144
_refine_ls_shift/su_max          0.000
_refine_ls_shift/su_mean         0.000
_refine_ls_structure_factor_coef Fsqd
_refine_ls_weighting_details     
'w=1/[\s^2^(Fo^2^)+(0.0507P)^2^+0.1258P] where P=(Fo^2^+2Fc^2^)/3'
_refine_ls_weighting_scheme      calc
_refine_ls_wR_factor_gt          0.0985
_refine_ls_wR_factor_ref         0.1011
_refine_special_details          ?
_olex2_refinement_description    
;
1.a Ternary CH refined with riding coordinates:
 C00A(H00A)
1.b Aromatic/amide H refined with riding coordinates:
 N002(H002), N004(H004), C005(H005), C009(H009), C00C(H00E), C00D(H00F),
 C00E(H00G), C00F(H00H), C00G(H00I)
1.c Idealised Me refined as rotating group:
 C00B(H00B,H00C,H00D)
;
_atom_sites_solution_hydrogens   geom
_atom_sites_solution_primary     iterative
_atom_sites_solution_secondary   ?
loop_
_atom_site_label
_atom_site_type_symbol
_atom_site_fract_x
_atom_site_fract_y
_atom_site_fract_z
_atom_site_U_iso_or_equiv
_atom_site_adp_type
_atom_site_occupancy
_atom_site_site_symmetry_order
_atom_site_calc_flag
_atom_site_refinement_flags_posn
_atom_site_refinement_flags_adp
_atom_site_refinement_flags_occupancy
_atom_site_disorder_assembly
_atom_site_disorder_group
O001 O 0.49284(17) 0.7997(3) 0.81449(14) 0.0259(4) Uani 1 1 d . . . . .
N002 N 0.4208(2) 0.3738(4) 0.81502(17) 0.0232(4) Uani 1 1 d . . . . .
H002 H 0.444741 0.211143 0.834295 0.028 Uiso 1 1 calc R U . . .
N003 N 0.9077(2) 0.4884(4) 0.92137(17) 0.0245(4) Uani 1 1 d . . . . .
N004 N 0.85272(19) 0.2682(4) 0.96649(16) 0.0229(4) Uani 1 1 d . . . . .
H004 H 0.905015 0.148263 1.006254 0.028 Uiso 1 1 calc R U . . .
C005 C 0.7092(2) 0.2557(5) 0.94315(19) 0.0223(5) Uani 1 1 d . . . . .
H005 H 0.648703 0.119268 0.965542 0.027 Uiso 1 1 calc R U . . .
C006 C 0.5205(2) 0.5647(4) 0.83373(18) 0.0214(5) Uani 1 1 d . . . . .
C007 C 0.6659(2) 0.4790(5) 0.88030(18) 0.0210(4) Uani 1 1 d . . . . .
C008 C 0.2657(2) 0.4773(5) 0.6330(2) 0.0245(5) Uani 1 1 d . . . . .
C009 C 0.7947(3) 0.6144(4) 0.8696(2) 0.0232(5) Uani 1 1 d . . . . .
H009 H 0.799913 0.777012 0.829858 0.028 Uiso 1 1 calc R U . . .
C00A C 0.2740(2) 0.4287(4) 0.7637(2) 0.0227(5) Uani 1 1 d . . . . .
H00A H 0.239656 0.590338 0.801265 0.027 Uiso 1 1 calc R U . . .
C00B C 0.1797(3) 0.2000(5) 0.7922(2) 0.0269(5) Uani 1 1 d . . . . .
H00B H 0.216431 0.037070 0.761347 0.040 Uiso 1 1 calc R U . . .
H00C H 0.081080 0.230245 0.756994 0.040 Uiso 1 1 calc R U . . .
H00D H 0.180814 0.185251 0.876828 0.040 Uiso 1 1 calc R U . . .
C00C C 0.3537(3) 0.3429(6) 0.5642(2) 0.0335(6) Uani 1 1 d . . . . .
H00E H 0.420932 0.217958 0.598562 0.040 Uiso 1 1 calc R U . . .
C00D C 0.1658(3) 0.6534(6) 0.5805(2) 0.0379(6) Uani 1 1 d . . . . .
H00F H 0.102399 0.742476 0.625906 0.046 Uiso 1 1 calc R U . . .
C00E C 0.3440(3) 0.3905(7) 0.4449(3) 0.0446(8) Uani 1 1 d . . . . .
H00G H 0.404224 0.296771 0.398346 0.054 Uiso 1 1 calc R U . . .
C00F C 0.1581(4) 0.7003(6) 0.4615(3) 0.0514(9) Uani 1 1 d . . . . .
H00H H 0.089896 0.822522 0.426308 0.062 Uiso 1 1 calc R U . . .
C00G C 0.2484(4) 0.5712(7) 0.3943(2) 0.0491(9) Uani 1 1 d . . . . .
H00I H 0.244346 0.607120 0.313442 0.059 Uiso 1 1 calc R U . . .

loop_
_atom_site_aniso_label
_atom_site_aniso_U_11
_atom_site_aniso_U_22
_atom_site_aniso_U_33
_atom_site_aniso_U_23
_atom_site_aniso_U_13
_atom_site_aniso_U_12
O001 0.0285(8) 0.0145(8) 0.0341(8) 0.0006(7) 0.0004(6) 0.0020(7)
N002 0.0224(9) 0.0157(9) 0.0304(9) 0.0006(7) -0.0017(7) 0.0014(7)
N003 0.0241(9) 0.0190(9) 0.0300(10) -0.0006(8) 0.0019(7) -0.0037(8)
N004 0.0226(9) 0.0172(9) 0.0283(9) 0.0003(8) -0.0006(7) 0.0007(8)
C005 0.0213(10) 0.0190(11) 0.0264(10) -0.0020(9) 0.0017(8) -0.0002(9)
C006 0.0260(11) 0.0176(11) 0.0210(10) 0.0006(8) 0.0042(8) 0.0005(9)
C007 0.0224(10) 0.0176(10) 0.0227(9) -0.0030(9) 0.0017(8) -0.0008(9)
C008 0.0261(10) 0.0187(11) 0.0282(11) -0.0018(9) 0.0004(8) -0.0038(9)
C009 0.0265(11) 0.0170(11) 0.0258(11) 0.0006(9) 0.0011(8) -0.0010(9)
C00A 0.0230(10) 0.0176(11) 0.0272(10) -0.0012(9) 0.0015(8) 0.0019(9)
C00B 0.0262(11) 0.0244(12) 0.0299(11) 0.0028(10) 0.0022(9) 0.0010(9)
C00C 0.0294(12) 0.0393(15) 0.0324(12) -0.0062(12) 0.0057(10) -0.0015(11)
C00D 0.0504(16) 0.0280(14) 0.0325(13) -0.0055(11) -0.0085(11) 0.0079(12)
C00E 0.0476(16) 0.056(2) 0.0323(13) -0.0098(13) 0.0130(12) -0.0147(15)
C00F 0.085(2) 0.0287(15) 0.0347(14) 0.0005(13) -0.0179(15) 0.0028(16)
C00G 0.081(2) 0.0413(17) 0.0238(12) 0.0004(12) -0.0008(13) -0.0251(17)

_geom_special_details            
;
 All esds (except the esd in the dihedral angle between two l.s. planes)
 are estimated using the full covariance matrix.  The cell esds are taken
 into account individually in the estimation of esds in distances, angles
 and torsion angles; correlations between esds in cell parameters are only
 used when they are defined by crystal symmetry.  An approximate (isotropic)
 treatment of cell esds is used for estimating esds involving l.s. planes.
;
loop_
_geom_bond_atom_site_label_1
_geom_bond_atom_site_label_2
_geom_bond_distance
_geom_bond_site_symmetry_2
_geom_bond_publ_flag
O001 C006 1.238(3) . ?
N002 H002 0.8800 . ?
N002 C006 1.348(3) . ?
N002 C00A 1.463(3) . ?
N003 N004 1.361(3) . ?
N003 C009 1.323(3) . ?
N004 H004 0.8800 . ?
N004 C005 1.343(3) . ?
C005 H005 0.9500 . ?
C005 C007 1.385(3) . ?
C006 C007 1.475(3) . ?
C007 C009 1.406(3) . ?
C008 C00A 1.524(3) . ?
C008 C00C 1.388(4) . ?
C008 C00D 1.387(4) . ?
C009 H009 0.9500 . ?
C00A H00A 1.0000 . ?
C00A C00B 1.519(3) . ?
C00B H00B 0.9800 . ?
C00B H00C 0.9800 . ?
C00B H00D 0.9800 . ?
C00C H00E 0.9500 . ?
C00C C00E 1.394(4) . ?
C00D H00F 0.9500 . ?
C00D C00F 1.390(4) . ?
C00E H00G 0.9500 . ?
C00E C00G 1.369(5) . ?
C00F H00H 0.9500 . ?
C00F C00G 1.376(5) . ?
C00G H00I 0.9500 . ?

loop_
_geom_angle_atom_site_label_1
_geom_angle_atom_site_label_2
_geom_angle_atom_site_label_3
_geom_angle
_geom_angle_site_symmetry_1
_geom_angle_site_symmetry_3
_geom_angle_publ_flag
C006 N002 H002 119.0 . . ?
C006 N002 C00A 122.1(2) . . ?
C00A N002 H002 119.0 . . ?
C009 N003 N004 104.79(18) . . ?
N003 N004 H004 124.0 . . ?
C005 N004 N003 111.98(19) . . ?
C005 N004 H004 124.0 . . ?
N004 C005 H005 126.4 . . ?
N004 C005 C007 107.2(2) . . ?
C007 C005 H005 126.4 . . ?
O001 C006 N002 122.6(2) . . ?
O001 C006 C007 121.2(2) . . ?
N002 C006 C007 116.2(2) . . ?
C005 C007 C006 129.7(2) . . ?
C005 C007 C009 104.13(19) . . ?
C009 C007 C006 126.1(2) . . ?
C00C C008 C00A 121.3(2) . . ?
C00D C008 C00A 119.9(2) . . ?
C00D C008 C00C 118.8(2) . . ?
N003 C009 C007 111.9(2) . . ?
N003 C009 H009 124.0 . . ?
C007 C009 H009 124.0 . . ?
N002 C00A C008 112.15(18) . . ?
N002 C00A H00A 108.3 . . ?
N002 C00A C00B 107.96(18) . . ?
C008 C00A H00A 108.3 . . ?
C00B C00A C008 111.85(19) . . ?
C00B C00A H00A 108.3 . . ?
C00A C00B H00B 109.5 . . ?
C00A C00B H00C 109.5 . . ?
C00A C00B H00D 109.5 . . ?
H00B C00B H00C 109.5 . . ?
H00B C00B H00D 109.5 . . ?
H00C C00B H00D 109.5 . . ?
C008 C00C H00E 119.9 . . ?
C008 C00C C00E 120.2(3) . . ?
C00E C00C H00E 119.9 . . ?
C008 C00D H00F 119.9 . . ?
C008 C00D C00F 120.3(3) . . ?
C00F C00D H00F 119.9 . . ?
C00C C00E H00G 119.7 . . ?
C00G C00E C00C 120.6(3) . . ?
C00G C00E H00G 119.7 . . ?
C00D C00F H00H 119.7 . . ?
C00G C00F C00D 120.5(3) . . ?
C00G C00F H00H 119.7 . . ?
C00E C00G C00F 119.5(3) . . ?
C00E C00G H00I 120.2 . . ?
C00F C00G H00I 120.2 . . ?

loop_
_geom_torsion_atom_site_label_1
_geom_torsion_atom_site_label_2
_geom_torsion_atom_site_label_3
_geom_torsion_atom_site_label_4
_geom_torsion
_geom_torsion_site_symmetry_1
_geom_torsion_site_symmetry_2
_geom_torsion_site_symmetry_3
_geom_torsion_site_symmetry_4
_geom_torsion_publ_flag
O001 C006 C007 C005 155.5(2) . . . . ?
O001 C006 C007 C009 -24.3(4) . . . . ?
N002 C006 C007 C005 -23.8(3) . . . . ?
N002 C006 C007 C009 156.4(2) . . . . ?
N003 N004 C005 C007 -0.5(2) . . . . ?
N004 N003 C009 C007 0.0(3) . . . . ?
N004 C005 C007 C006 -179.4(2) . . . . ?
N004 C005 C007 C009 0.5(2) . . . . ?
C005 C007 C009 N003 -0.3(3) . . . . ?
C006 N002 C00A C008 75.3(3) . . . . ?
C006 N002 C00A C00B -161.0(2) . . . . ?
C006 C007 C009 N003 179.5(2) . . . . ?
C008 C00C C00E C00G 0.4(4) . . . . ?
C008 C00D C00F C00G 0.6(5) . . . . ?
C009 N003 N004 C005 0.3(2) . . . . ?
C00A N002 C006 O001 3.8(3) . . . . ?
C00A N002 C006 C007 -176.89(19) . . . . ?
C00A C008 C00C C00E 179.9(2) . . . . ?
C00A C008 C00D C00F 179.6(3) . . . . ?
C00C C008 C00A N002 35.0(3) . . . . ?
C00C C008 C00A C00B -86.4(3) . . . . ?
C00C C008 C00D C00F -2.2(4) . . . . ?
C00C C00E C00G C00F -2.1(5) . . . . ?
C00D C008 C00A N002 -146.8(2) . . . . ?
C00D C008 C00A C00B 91.8(3) . . . . ?
C00D C008 C00C C00E 1.7(4) . . . . ?
C00D C00F C00G C00E 1.6(5) . . . . ?

_shelx_res_file                  
;
TITL R_HL1_a.res in P2(1)
    R_HL1.res
    created by SHELXL-2018/3 at 19:46:47 on 28-Jun-2024
REM Old TITL R_HL1_a.res in P2(1)
REM SHELXT solution in P2(1)
REM R1 0.102, Rweak 0.027, Alpha 0.005, Orientation as input
REM Flack x = -1.498 ( 0.370 ) from Parsons' quotients
REM Formula found by SHELXT: C12 N3 O
CELL 1.54184 9.3639 5.0884 11.5646 90 96.3 90
ZERR 2 0.0003 0.0001 0.0003 0 0.003 0
LATT -1
SYMM -X,0.5+Y,-Z
SFAC C H N O
UNIT 24 26 6 2

L.S. 10 0 0
PLAN  5
TEMP -173
CONF
BOND $H
list 4
MORE -1
fmap 2 53
acta
REM <olex2.extras>
REM <HklSrc "%.\\R_HL1.hkl">
REM </olex2.extras>

WGHT    0.050700    0.125800
FVAR       1.90382
O001  4    0.492838    0.799707    0.814494    11.00000    0.02847    0.01453 =
         0.03409    0.00057    0.00041    0.00197
N002  3    0.420780    0.373838    0.815020    11.00000    0.02238    0.01566 =
         0.03038    0.00057   -0.00174    0.00137
AFIX  43
H002  2    0.444741    0.211143    0.834295    11.00000   -1.20000
AFIX   0
N003  3    0.907694    0.488445    0.921371    11.00000    0.02413    0.01900 =
         0.02997   -0.00058    0.00186   -0.00369
N004  3    0.852723    0.268228    0.966495    11.00000    0.02260    0.01719 =
         0.02828    0.00031   -0.00061    0.00071
AFIX  43
H004  2    0.905015    0.148263    1.006254    11.00000   -1.20000
AFIX   0
C005  1    0.709225    0.255717    0.943150    11.00000    0.02131    0.01898 =
         0.02641   -0.00205    0.00169   -0.00016
AFIX  43
H005  2    0.648703    0.119268    0.965542    11.00000   -1.20000
AFIX   0
C006  1    0.520478    0.564702    0.833735    11.00000    0.02598    0.01764 =
         0.02104    0.00056    0.00418    0.00047
C007  1    0.665948    0.479039    0.880297    11.00000    0.02242    0.01761 =
         0.02273   -0.00296    0.00170   -0.00077
C008  1    0.265653    0.477301    0.633049    11.00000    0.02608    0.01871 =
         0.02822   -0.00178    0.00039   -0.00378
C009  1    0.794681    0.614443    0.869566    11.00000    0.02646    0.01704 =
         0.02580    0.00056    0.00106   -0.00099
AFIX  43
H009  2    0.799913    0.777012    0.829858    11.00000   -1.20000
AFIX   0
C00A  1    0.274016    0.428656    0.763679    11.00000    0.02302    0.01764 =
         0.02718   -0.00116    0.00147    0.00188
AFIX  13
H00A  2    0.239656    0.590338    0.801265    11.00000   -1.20000
AFIX   0
C00B  1    0.179725    0.200035    0.792245    11.00000    0.02618    0.02442 =
         0.02990    0.00283    0.00224    0.00103
AFIX 137
H00B  2    0.216431    0.037070    0.761347    11.00000   -1.50000
H00C  2    0.081080    0.230245    0.756994    11.00000   -1.50000
H00D  2    0.180814    0.185251    0.876828    11.00000   -1.50000
AFIX   0
C00C  1    0.353748    0.342868    0.564240    11.00000    0.02938    0.03928 =
         0.03241   -0.00616    0.00568   -0.00146
AFIX  43
H00E  2    0.420932    0.217958    0.598562    11.00000   -1.20000
AFIX   0
C00D  1    0.165799    0.653448    0.580450    11.00000    0.05040    0.02804 =
         0.03248   -0.00555   -0.00847    0.00785
AFIX  43
H00F  2    0.102399    0.742476    0.625906    11.00000   -1.20000
AFIX   0
C00E  1    0.343998    0.390479    0.444944    11.00000    0.04758    0.05599 =
         0.03227   -0.00977    0.01297   -0.01468
AFIX  43
H00G  2    0.404224    0.296771    0.398346    11.00000   -1.20000
AFIX   0
C00F  1    0.158052    0.700348    0.461512    11.00000    0.08542    0.02866 =
         0.03471    0.00053   -0.01786    0.00275
AFIX  43
H00H  2    0.089896    0.822522    0.426308    11.00000   -1.20000
AFIX   0
C00G  1    0.248353    0.571167    0.394343    11.00000    0.08072    0.04126 =
         0.02378    0.00038   -0.00084   -0.02513
AFIX  43
H00I  2    0.244346    0.607120    0.313442    11.00000   -1.20000
AFIX   0
HKLF 4


REM  R_HL1_a.res in P2(1)
REM wR2 = 0.1011, GooF = S = 1.145, Restrained GooF = 1.144 for all data
REM R1 = 0.0356 for 2166 Fo > 4sig(Fo) and 0.0407 for all 2284 data
REM 146 parameters refined using 1 restraints

END

WGHT      0.0485      0.1273

REM Highest difference peak  0.148,  deepest hole -0.216,  1-sigma level  0.041
Q1    1   0.3916  0.1746  0.8872  11.00000  0.05    0.15
Q2    1   0.2629  0.4307  0.6833  11.00000  0.05    0.14
Q3    1   0.4087  0.6871  0.8758  11.00000  0.05    0.14
Q4    1   0.4113  0.6902  0.2602  11.00000  0.05    0.14
Q5    1   0.8321  0.6893  0.9603  11.00000  0.05    0.14
;
_shelx_res_checksum              65442
_olex2_submission_special_instructions 'No special instructions were received'
_oxdiff_exptl_absorpt_empirical_details 
;
Empirical correction (ABSPACK) includes:
- Absorption correction using spherical harmonics
- Frame scaling
;
_oxdiff_exptl_absorpt_empirical_full_max 4.161
_oxdiff_exptl_absorpt_empirical_full_min 0.686
####################################################################### 
# 
# This file contains crystal structure data downloaded from the 
# Cambridge Structural Database (CSD) hosted by the Cambridge 
# Crystallographic Data Centre (CCDC).
# 
# Full information about CCDC data access policies and citation 
# guidelines are available at http://www.ccdc.cam.ac.uk/access/V1 
# 
# Audit and citation data items may have been added by the CCDC. 
# Please retain this information to preserve the provenance of 
# this file and to allow appropriate attribution of the data. 
# 
#######################################################################

data_R_1
_database_code_depnum_ccdc_archive 'CCDC 2378501'
loop_
_audit_author_name
_audit_author_address
'Guo-Quan HUANG'
;Jinan University
China
;
_audit_update_record             
;
2024-08-19 deposited with the CCDC.	2025-11-19 downloaded from the CCDC.
;
_audit_creation_date             2024-06-04
_audit_creation_method           
;
Olex2 1.5
(compiled 2024.02.16 svn.r378c4104 for OlexSys, GUI svn.r6928)
;
_shelx_SHELXL_version_number     2018/3
_chemical_name_common            ?
_chemical_name_systematic        ?
_chemical_formula_moiety         '3(C36 H36 Cu3 N9 O3), C2 H6 O, C2 H5 O'
_chemical_formula_sum            'C112 H119 Cu9 N27 O11'
_chemical_formula_weight         2591.19
_chemical_absolute_configuration rmad
_chemical_melting_point          ?
_chemical_oxdiff_formula         'Cu C H N O'
loop_
_atom_type_symbol
_atom_type_description
_atom_type_scat_dispersion_real
_atom_type_scat_dispersion_imag
_atom_type_scat_source
C C 0.0181 0.0091 'International Tables Vol C Tables 4.2.6.8 and 6.1.1.4'
H H 0.0000 0.0000 'International Tables Vol C Tables 4.2.6.8 and 6.1.1.4'
Cu Cu -1.9646 0.5888 'International Tables Vol C Tables 4.2.6.8 and 6.1.1.4'
N N 0.0311 0.0180 'International Tables Vol C Tables 4.2.6.8 and 6.1.1.4'
O O 0.0492 0.0322 'International Tables Vol C Tables 4.2.6.8 and 6.1.1.4'

_shelx_space_group_comment       
;
The symmetry employed for this shelxl refinement is uniquely defined
by the following loop, which should always be used as a source of
symmetry information in preference to the above space-group names.
They are only intended as comments.
;
_space_group_crystal_system      monoclinic
_space_group_IT_number           4
_space_group_name_H-M_alt        'P 1 21 1'
_space_group_name_Hall           'P 2yb'
loop_
_space_group_symop_operation_xyz
'x, y, z'
'-x, y+1/2, -z'

_cell_length_a                   9.09800(10)
_cell_length_b                   19.5551(3)
_cell_length_c                   33.1683(5)
_cell_angle_alpha                90
_cell_angle_beta                 97.6660(10)
_cell_angle_gamma                90
_cell_volume                     5848.31(14)
_cell_formula_units_Z            2
_cell_measurement_reflns_used    47181
_cell_measurement_temperature    100.0(2)
_cell_measurement_theta_max      78.1810
_cell_measurement_theta_min      2.7360
_shelx_estimated_absorpt_T_max   ?
_shelx_estimated_absorpt_T_min   ?
_exptl_absorpt_coefficient_mu    2.305
_exptl_absorpt_correction_T_max  1.00000
_exptl_absorpt_correction_T_min  0.72603
_exptl_absorpt_correction_type   multi-scan
_exptl_absorpt_process_details   
;
CrysAlisPro 1.171.39.33c (Rigaku Oxford Diffraction, 2017)
Empirical absorption correction using spherical harmonics,
 implemented in SCALE3 ABSPACK scaling algorithm.
;
_exptl_absorpt_special_details   ?
_exptl_crystal_colour            ?
_exptl_crystal_density_diffrn    1.471
_exptl_crystal_density_meas      ?
_exptl_crystal_density_method    ?
_exptl_crystal_description       block
_exptl_crystal_F_000             2658
_exptl_crystal_size_max          ?
_exptl_crystal_size_mid          ?
_exptl_crystal_size_min          ?
_exptl_transmission_factor_max   ?
_exptl_transmission_factor_min   ?
_diffrn_reflns_av_R_equivalents  0.1268
_diffrn_reflns_av_unetI/netI     0.0755
_diffrn_reflns_Laue_measured_fraction_full 0.996
_diffrn_reflns_Laue_measured_fraction_max 0.973
_diffrn_reflns_limit_h_max       11
_diffrn_reflns_limit_h_min       -10
_diffrn_reflns_limit_k_max       24
_diffrn_reflns_limit_k_min       -24
_diffrn_reflns_limit_l_max       30
_diffrn_reflns_limit_l_min       -42
_diffrn_reflns_number            60856
_diffrn_reflns_point_group_measured_fraction_full 0.944
_diffrn_reflns_point_group_measured_fraction_max 0.897
_diffrn_reflns_theta_full        67.684
_diffrn_reflns_theta_max         78.922
_diffrn_reflns_theta_min         3.513
_diffrn_ambient_environment      N~2~
_diffrn_ambient_temperature      100.0(2)
_diffrn_detector                 'CCD plate'
_diffrn_detector_area_resol_mean ?
_diffrn_measured_fraction_theta_full 0.996
_diffrn_measured_fraction_theta_max 0.973
_diffrn_measurement_details      
;
List of Runs (angles in degrees, time in seconds):

  # Type    Start    End  Width  t~exp~   \w     \q     \k     \f   Frames
#--------------------------------------------------------------------------
  1  \w      4.00  29.00   0.50    1.15    --   -2.20  66.00   9.00   50
  2  \w    -33.00  -8.00   0.50    1.15    --    2.20 -66.00-124.00   50
  3  \w     -4.00  87.00   0.50    1.15    --    2.20  66.00   9.00  182
  4  \w    118.00 144.00   0.50    4.62    --  106.30  66.00   9.00   52
  5  \w    100.00 131.00   0.50    4.62    --  106.30 -66.00-124.00   62
  6  \w     38.00  76.00   0.50    4.62    --  106.30 -66.00-124.00   76
  7  \w    -37.00  29.00   0.50    1.15    --   -2.20 -82.00 -90.00  132
  8  \w    -35.00  32.00   0.50    1.15    --   -2.20  82.00  60.00  134
  9  \w     -3.00  28.00   0.50    1.15    --   -2.20 -82.00-150.00   62
 10  \w    -41.00 -15.00   0.50    1.15    --   -2.20 -66.00-124.00   52
 11  \w    -38.00  -8.00   0.50    1.15    --   -2.20 -82.00-150.00   60
 12  \w    -14.00  13.00   0.50    1.15    --    2.20  82.00 -90.00   54
 13  \w    -38.00  34.00   0.50    1.15    --    2.20 -82.00 -30.00  144
 14  \w    -39.00  36.00   0.50    1.15    --    2.20 -82.00-180.00  150
 15  \w     18.00  43.00   0.50    4.62    --  106.30 -82.00 120.00   50
 16  \w    105.00 195.00   0.50    4.62    --  106.30  19.00-150.00  180
 17  \w     18.00 138.00   0.50    4.62    --  106.30 -82.00-120.00  240
 18  \w     17.00 128.00   0.50    4.62    --  106.30 -38.00-120.00  222
 19  \w     47.00 133.00   0.50    4.62    --  106.30 -82.00 160.91  172
 20  \w     79.00 180.00   0.50    4.62    --  106.30  19.00 -30.00  202
 21  \w     49.00 136.00   0.50    4.62    --  106.30 -82.00 -60.00  174
 22  \w     91.00 140.00   0.50    4.62    --  106.30 -82.00   0.00   98
 23  \w     82.00 107.00   0.50    4.62    --  106.30 -82.00-150.00   50
 24  \w     33.00  71.00   0.50    4.62    --  106.30 -82.00   0.00   76
 25  \w     47.00  74.00   0.50    4.62    --  106.30 -82.00-150.00   54
 26  \w     19.00 137.00   0.50    4.62    --  106.30 -82.00  30.00  236
 27  \w     49.00 128.00   0.50    4.62    --  106.30 -82.00 120.00  158
 28  \w     21.00 134.00   0.50    4.62    --  106.30 -19.00  90.00  226
 29  \w     22.00  76.00   0.50    4.62    --  106.30 -82.00  60.00  108
 30  \w     83.00 110.00   0.50    4.62    --  106.30 -82.00  60.00   54
 31  \w     22.00  82.50   0.50    4.62    --  106.30 -38.00  30.00  121
;
_diffrn_measurement_device       'four-circle diffractometer'
_diffrn_measurement_device_type  'XtaLAB AFC12 (RINC): Kappa single'
_diffrn_measurement_method       '\w scans'
_diffrn_orient_matrix_type       
'CrysAlisPro convention (1999,Acta A55,543-557)'
_diffrn_orient_matrix_UB_11      0.1223170000
_diffrn_orient_matrix_UB_12      -0.0488477000
_diffrn_orient_matrix_UB_13      0.0193312000
_diffrn_orient_matrix_UB_21      -0.0618187000
_diffrn_orient_matrix_UB_22      -0.0568177000
_diffrn_orient_matrix_UB_23      -0.0297126000
_diffrn_orient_matrix_UB_31      0.1020754000
_diffrn_orient_matrix_UB_32      0.0242613000
_diffrn_orient_matrix_UB_33      -0.0306764000
_diffrn_radiation_monochromator  mirror
_diffrn_radiation_probe          x-ray
_diffrn_radiation_type           'Cu K\a'
_diffrn_radiation_wavelength     1.54184
_diffrn_source                   'Rotating-anode X-ray tube (dual wavelength)'
_diffrn_source_type              'Rigaku (Cu) X-ray DW Source'
_reflns_Friedel_coverage         0.790
_reflns_Friedel_fraction_full    0.889
_reflns_Friedel_fraction_max     0.817
_reflns_number_gt                20781
_reflns_number_total             22685
_reflns_odcompleteness_completeness 99.94
_reflns_odcompleteness_iscentric 1
_reflns_odcompleteness_theta     66.97
_reflns_special_details          
;
 Reflections were merged by SHELXL according to the crystal
 class for the calculation of statistics and refinement.
 
 _reflns_Friedel_fraction is defined as the number of unique
 Friedel pairs measured divided by the number that would be
 possible theoretically, ignoring centric projections and
 systematic absences. Completness statistics refer to single and
 composite reflections containing twin component 1 only.
;
_reflns_threshold_expression     'I > 2\s(I)'
_computing_cell_refinement       'CrysAlisPro 1.171.39.33c (Rigaku OD, 2017)'
_computing_data_collection       'CrysAlisPro 1.171.39.33c (Rigaku OD, 2017)'
_computing_data_reduction        'CrysAlisPro 1.171.39.33c (Rigaku OD, 2017)'
_computing_molecular_graphics    'Olex2 1.5 (Dolomanov et al., 2009)'
_computing_publication_material  'Olex2 1.5 (Dolomanov et al., 2009)'
_computing_structure_refinement  'SHELXL 2018/3 (Sheldrick, 2015)'
_computing_structure_solution    'ShelXT (Sheldrick, 2015)'
_refine_diff_density_max         1.063
_refine_diff_density_min         -0.980
_refine_diff_density_rms         0.139
_refine_ls_abs_structure_details 
;
 Refined as an inversion twin.
;
_refine_ls_abs_structure_Flack   0.05(4)
_refine_ls_extinction_coef       .
_refine_ls_extinction_method     none
_refine_ls_goodness_of_fit_ref   1.039
_refine_ls_hydrogen_treatment    constr
_refine_ls_matrix_type           full
_refine_ls_number_parameters     1257
_refine_ls_number_reflns         22685
_refine_ls_number_restraints     1
_refine_ls_R_factor_all          0.0924
_refine_ls_R_factor_gt           0.0845
_refine_ls_restrained_S_all      1.039
_refine_ls_shift/su_max          0.006
_refine_ls_shift/su_mean         0.000
_refine_ls_structure_factor_coef Fsqd
_refine_ls_weighting_details     
'w=1/[\s^2^(Fo^2^)+(0.0955P)^2^+28.0543P] where P=(Fo^2^+2Fc^2^)/3'
_refine_ls_weighting_scheme      calc
_refine_ls_wR_factor_gt          0.1946
_refine_ls_wR_factor_ref         0.2024
_refine_special_details          
;
 Refined as a 2-component inversion twin.
;
_olex2_refinement_description    
;
1. Twinned data refinement
 Scales: 0.95(4)
 0.05(4)
2. Fixed Uiso
 At 1.2 times of:
  All C(H) groups, All C(H,H) groups, All N(H) groups
 At 1.5 times of:
  All C(H,H,H) groups, All O(H) groups
3.a Ternary CH refined with riding coordinates:
 C14(H14), C46(H46), C52(H52), C56(H56), C62(H62), C68(H68), C78(H78),
 C96(H96), C67(H67)
3.b Secondary CH2 refined with riding coordinates:
 C99(H99A,H99B)
3.c Aromatic/amide H refined with riding coordinates:
 N1(H1), N4(H4), N6(H6), N8(H8), N10(H10), N12(H12), N14(H14A), N16(H16),
 C84(H84), C42(H42), N26(H26), C32(H32), C31(H31), C24(H24), C12(H12A),
 C25(H25), C5(H5), C41(H41), C57(H57), C40(H40), C35(H35), C94(H94), C22(H22),
 C86(H86), C36(H36), C72(H72), C48(H48), C11(H11), C66(H66), C69(H69), C89(H89),
  C83(H83), C53(H53), C7(H7), C47(H47), C95(H95), C79(H79), C90(H90), C29(H29),
 C50(H50), C59(H59), C19(H19), C2(H2), C33(H33), C82(H82), C37(H37), C110(H110),
  C87(H87), C21(H21), C65(H65), C112(H112), C108(H108), C45(H45), C55(H55),
 C109(H109), C27(H27), C23(H23), C91(H91), C13(H13), C49(H49), C39(H39),
 C76(H76), C101(H101), C93(H93), C97(H97), C61(H61), C81(H81), C103(H103),
 C51(H51), C43(H43), C100(H100), C85(H85), C105(H105)
3.d Fitted pentagon refined as free rotating group:
 N20(N27,C84,C20,C42), N2(C32,C26,C31,N11), N17(C24,C4,C12,N25), N9(N13,C25,
 C58,C5), C28(C41,N23,N18,C57), C44(C36,N5,N24,C72), C48(N22,N7,C11,C17),
 C29(N3,N19,C50,C30), C37(C77,C110,N15,N21)
3.e Fitted hexagon refined as free rotating group:
 C40(C35,C94,C22,C92,C86), C66(C69,C89,C74,C83,C53), C7(C71,C47,C95,C79,C90),
 C59(C19,C2,C33,C63,C82), C87(C21,C65,C70,C112,C108), C45(C55,C109,C27,C80,C23),
  C91(C13,C49,C39,C76,C106), C101(C93,C97,C61,C34,C81), C103(C51,C43,C104,C100,
 C85)
3.f Idealised Me refined as rotating group:
 C60(H60A,H60B,H60C), C64(H64A,H64B,H64C), C88(H88A,H88B,H88C), C102(H10A,H10B,
 H10C), C15(H15A,H15B,H15C), C9(H9A,H9B,H9C), C73(H73A,H73B,H73C), C75(H75A,
 H75B,H75C), C3(H3A,H3B,H3C), C107(H10D,H10E,H10F), C111(H11A,H11B,H11C)
3.g Idealised tetrahedral OH refined as rotating group:
 O9(H9), O5(H5A)
;
_atom_sites_solution_hydrogens   geom
_atom_sites_solution_primary     dual
_atom_sites_solution_secondary   ?
loop_
_atom_site_label
_atom_site_type_symbol
_atom_site_fract_x
_atom_site_fract_y
_atom_site_fract_z
_atom_site_U_iso_or_equiv
_atom_site_adp_type
_atom_site_occupancy
_atom_site_site_symmetry_order
_atom_site_calc_flag
_atom_site_refinement_flags_posn
_atom_site_refinement_flags_adp
_atom_site_refinement_flags_occupancy
_atom_site_disorder_assembly
_atom_site_disorder_group
Cu1 Cu 0.96439(15) 0.54995(7) 0.29530(4) 0.0238(3) Uani 1 1 d . . . . .
Cu4 Cu 0.62351(15) 0.59200(8) 0.27394(4) 0.0254(3) Uani 1 1 d . . . . .
Cu6 Cu 1.22337(15) 0.56023(8) 0.20607(4) 0.0265(3) Uani 1 1 d . . . . .
Cu8 Cu 0.91982(15) 0.39426(8) 0.26260(4) 0.0250(3) Uani 1 1 d . . . . .
Cu9 Cu 0.87723(15) 0.51520(7) 0.19888(4) 0.0244(3) Uani 1 1 d . . . . .
Cu5 Cu 0.61959(15) 0.43451(8) 0.30315(4) 0.0257(3) Uani 1 1 d . . . . .
Cu3 Cu 1.30376(16) 0.49386(7) 0.29621(5) 0.0261(3) Uani 1 1 d . . . . .
Cu7 Cu 0.54097(15) 0.46729(7) 0.20910(4) 0.0250(3) Uani 1 1 d . . . . .
Cu2 Cu 1.21354(15) 0.39992(8) 0.21661(4) 0.0256(3) Uani 1 1 d . . . . .
O1 O 0.9161(9) 0.4170(4) 0.4528(2) 0.0348(17) Uani 1 1 d . . . . .
O4 O 1.1828(8) 0.8133(4) 0.2949(2) 0.0297(15) Uani 1 1 d . . . . .
O6 O 0.3991(7) 0.1618(4) 0.2547(2) 0.0271(14) Uani 1 1 d . . . . .
O8 O 0.8950(8) 0.4018(4) 0.0520(2) 0.0287(14) Uani 1 1 d . . . . .
O10 O 0.3586(8) 0.6898(4) 0.0948(2) 0.0320(16) Uani 1 1 d . . . . .
O11 O 0.6142(8) 0.2317(4) 0.1282(2) 0.0289(14) Uani 1 1 d . . . . .
O3 O 0.7644(8) 0.8065(4) 0.1842(2) 0.0317(16) Uani 1 1 d . . . . .
O7 O 0.6481(7) 0.6432(4) 0.4516(2) 0.0284(14) Uani 1 1 d . . . . .
O2 O 1.1730(8) 0.2371(4) 0.3800(2) 0.0309(15) Uani 1 1 d . . . . .
N1 N 0.9694(10) 0.5073(4) 0.0364(3) 0.0319(19) Uani 1 1 d . . . . .
H1 H 1.026828 0.542387 0.044301 0.038 Uiso 1 1 calc R U . . .
N4 N 0.9263(9) 0.8372(4) 0.2385(2) 0.0231(16) Uani 1 1 d . . . . .
H4 H 1.004030 0.824987 0.255731 0.028 Uiso 1 1 calc R U . . .
N6 N 0.4657(9) 0.1680(4) 0.1916(2) 0.0249(16) Uani 1 1 d . . . . .
H6 H 0.518539 0.189893 0.175341 0.030 Uiso 1 1 calc R U . . .
O9 O 0.3625(9) 0.6599(4) 0.4172(2) 0.0380(18) Uani 1 1 d . . . . .
H9 H 0.454783 0.660099 0.424060 0.057 Uiso 1 1 calc R U . . .
N8 N 0.7653(9) 0.5420(4) 0.4675(2) 0.0254(16) Uani 1 1 d . . . . .
H8 H 0.825255 0.511156 0.459288 0.030 Uiso 1 1 calc R U . . .
N10 N 1.2955(9) 0.7755(4) 0.3550(2) 0.0244(16) Uani 1 1 d . . . . .
H10 H 1.352350 0.744183 0.368242 0.029 Uiso 1 1 calc R U . . .
C1 C 0.9679(11) 0.4538(5) 0.0613(3) 0.028(2) Uani 1 1 d . . . . .
N12 N 1.0205(9) 0.3182(4) 0.4339(3) 0.0281(17) Uani 1 1 d . . . . .
H12 H 1.081159 0.300555 0.418105 0.034 Uiso 1 1 calc R U . . .
N14 N 1.2534(9) 0.1724(4) 0.3308(3) 0.0252(16) Uani 1 1 d . . . . .
H14A H 1.310942 0.170729 0.311527 0.030 Uiso 1 1 calc R U . . .
N16 N 0.5191(9) 0.7663(4) 0.1273(2) 0.0287(18) Uani 1 1 d . . . . .
H16 H 0.595964 0.772558 0.146006 0.034 Uiso 1 1 calc R U . . .
O5 O 0.0921(10) 0.6442(4) 0.0579(3) 0.052(2) Uani 1 1 d . . . . .
H5A H 0.160833 0.653019 0.076695 0.078 Uiso 1 1 calc R U . . .
N20 N 1.1677(7) 0.5065(3) 0.16138(15) 0.0255(16) Uani 1 1 d G . . . .
N27 N 1.1713(7) 0.4341(3) 0.16504(14) 0.0283(17) Uani 1 1 d G . . . .
C84 C 1.1027(8) 0.4060(2) 0.12774(18) 0.028(2) Uani 1 1 d G . . . .
H84 H 1.089807 0.358706 0.121711 0.033 Uiso 1 1 calc R U . . .
C20 C 1.0568(7) 0.4610(3) 0.10103(14) 0.0268(19) Uani 1 1 d G . . . .
C42 C 1.0969(7) 0.5231(2) 0.12182(18) 0.0252(19) Uani 1 1 d G . . . .
H42 H 1.079539 0.567838 0.111135 0.030 Uiso 1 1 calc R U . . .
C6 C 0.6898(10) 0.2792(5) 0.1187(3) 0.0216(17) Uani 1 1 d . . . . .
C8 C 0.4541(10) 0.7052(5) 0.1236(3) 0.0250(19) Uani 1 1 d . . . . .
C10 C 0.8577(11) 0.7904(5) 0.2130(3) 0.0257(19) Uani 1 1 d . . . . .
N26 N 0.7149(9) 0.2912(5) 0.0801(2) 0.0283(17) Uani 1 1 d . . . . .
H26 H 0.780246 0.322452 0.075462 0.034 Uiso 1 1 calc R U . . .
C14 C 0.3910(12) 0.1033(5) 0.1776(3) 0.031(2) Uani 1 1 d . . . . .
H14 H 0.400536 0.070659 0.200981 0.038 Uiso 1 1 calc R U . . .
C16 C 0.9725(11) 0.3826(5) 0.4274(3) 0.027(2) Uani 1 1 d . . . . .
N2 N 0.9857(7) 0.4795(2) 0.33150(15) 0.0207(15) Uani 1 1 d G . . . .
C32 C 1.0020(7) 0.4773(3) 0.37466(15) 0.0241(18) Uani 1 1 d G . . . .
H32 H 1.022755 0.515150 0.392445 0.029 Uiso 1 1 calc R U . . .
C26 C 0.9817(7) 0.4085(3) 0.38656(13) 0.0222(18) Uani 1 1 d G . . . .
C31 C 0.9529(7) 0.3682(2) 0.35076(17) 0.026(2) Uani 1 1 d G . . . .
H31 H 0.935136 0.320368 0.349751 0.032 Uiso 1 1 calc R U . . .
N11 N 0.9553(7) 0.4121(3) 0.31673(12) 0.0254(17) Uani 1 1 d G . . . .
N17 N 0.6583(6) 0.5722(3) 0.32870(13) 0.0231(16) Uani 1 1 d G . . . .
C24 C 0.6845(7) 0.6127(2) 0.36447(17) 0.0221(18) Uani 1 1 d G . . . .
H24 H 0.697003 0.660925 0.365429 0.027 Uiso 1 1 calc R U . . .
C4 C 0.6889(7) 0.5684(3) 0.39855(12) 0.0255(19) Uani 1 1 d G . . . .
C12 C 0.6654(7) 0.5006(3) 0.38384(15) 0.0268(19) Uani 1 1 d G . . . .
H12A H 0.662732 0.460657 0.400044 0.032 Uiso 1 1 calc R U . . .
N25 N 0.6464(7) 0.5029(2) 0.34067(15) 0.0261(17) Uani 1 1 d G . . . .
C18 C 1.2494(9) 0.7676(5) 0.3156(3) 0.0233(18) Uani 1 1 d . . . . .
N9 N 1.3007(7) 0.5853(2) 0.28969(17) 0.0329(19) Uani 1 1 d G . . . .
N13 N 1.2684(7) 0.6156(3) 0.25061(14) 0.0229(15) Uani 1 1 d G . . . .
C25 C 1.2538(7) 0.6872(3) 0.25596(16) 0.0243(19) Uani 1 1 d G . . . .
H25 H 1.232244 0.720021 0.234883 0.029 Uiso 1 1 calc R U . . .
C58 C 1.2772(7) 0.7012(2) 0.29835(18) 0.0242(19) Uani 1 1 d G . . . .
C5 C 1.3062(8) 0.6382(3) 0.31919(13) 0.028(2) Uani 1 1 d G . . . .
H5 H 1.325792 0.632406 0.347847 0.034 Uiso 1 1 calc R U . . .
C28 C 0.4978(8) 0.6567(3) 0.15678(16) 0.027(2) Uani 1 1 d G . . . .
C41 C 0.5482(7) 0.6723(2) 0.19813(18) 0.0224(18) Uani 1 1 d G . . . .
H41 H 0.562656 0.716799 0.209426 0.027 Uiso 1 1 calc R U . . .
N23 N 0.5730(7) 0.6097(3) 0.21963(12) 0.0255(16) Uani 1 1 d G . . . .
N18 N 0.5380(7) 0.5553(2) 0.19157(16) 0.0250(16) Uani 1 1 d G . . . .
C57 C 0.4915(7) 0.5844(3) 0.15273(14) 0.0268(19) Uani 1 1 d G . . . .
H57 H 0.461486 0.559815 0.128316 0.032 Uiso 1 1 calc R U . . .
C38 C 0.4545(10) 0.1940(5) 0.2286(3) 0.0233(18) Uani 1 1 d . . . . .
C40 C 0.8117(7) 0.1265(4) 0.28035(19) 0.044(3) Uani 1 1 d G . . . .
H40 H 0.771230 0.143984 0.254514 0.052 Uiso 1 1 calc R U . . .
C35 C 0.7196(5) 0.0959(5) 0.3053(2) 0.046(3) Uani 1 1 d G . . . .
H35 H 0.616087 0.092367 0.296507 0.055 Uiso 1 1 calc R U . . .
C94 C 0.7788(7) 0.0703(5) 0.3431(2) 0.049(3) Uani 1 1 d G . . . .
H94 H 0.715790 0.049344 0.360148 0.059 Uiso 1 1 calc R U . . .
C22 C 0.9302(7) 0.0754(4) 0.35596(18) 0.038(2) Uani 1 1 d G . . . .
H22 H 0.970637 0.057937 0.381797 0.046 Uiso 1 1 calc R U . . .
C92 C 1.0223(5) 0.1061(4) 0.3310(2) 0.032(2) Uani 1 1 d G . . . .
C86 C 0.9631(7) 0.1316(4) 0.29321(19) 0.035(2) Uani 1 1 d G . . . .
H86 H 1.026081 0.152577 0.276164 0.043 Uiso 1 1 calc R U . . .
C44 C 0.7601(7) 0.3275(3) 0.14853(15) 0.0240(19) Uani 1 1 d G . . . .
C36 C 0.7656(7) 0.3997(3) 0.14409(14) 0.0246(18) Uani 1 1 d G . . . .
H36 H 0.730274 0.424806 0.120246 0.029 Uiso 1 1 calc R U . . .
N5 N 0.8333(7) 0.4276(2) 0.18153(17) 0.0253(16) Uani 1 1 d G . . . .
N24 N 0.8696(6) 0.3728(3) 0.20911(13) 0.0222(15) Uani 1 1 d G . . . .
C72 C 0.8244(7) 0.3109(2) 0.18872(17) 0.0252(19) Uani 1 1 d G . . . .
H72 H 0.835200 0.266247 0.199993 0.030 Uiso 1 1 calc R U . . .
C46 C 0.8747(10) 0.9075(5) 0.2383(3) 0.0267(19) Uani 1 1 d . . . . .
H46 H 0.861795 0.924592 0.209589 0.032 Uiso 1 1 calc R U . . .
C48 C 0.4933(7) 0.3165(3) 0.20539(13) 0.0264(19) Uani 1 1 d G . . . .
H48 H 0.458073 0.311410 0.177276 0.032 Uiso 1 1 calc R U . . .
N22 N 0.5393(7) 0.3786(2) 0.22538(16) 0.0268(17) Uani 1 1 d G . . . .
N7 N 0.5837(6) 0.3638(3) 0.26715(14) 0.0200(15) Uani 1 1 d G . . . .
C11 C 0.5652(7) 0.2926(3) 0.27296(14) 0.0238(18) Uani 1 1 d G . . . .
H11 H 0.586390 0.268647 0.297997 0.029 Uiso 1 1 calc R U . . .
C17 C 0.5093(7) 0.2633(2) 0.23480(18) 0.0234(18) Uani 1 1 d G . . . .
C52 C 0.6352(11) 0.2531(5) 0.0458(3) 0.028(2) Uani 1 1 d . . . . .
H52 H 0.620897 0.205064 0.054803 0.033 Uiso 1 1 calc R U . . .
C54 C 1.2246(11) 0.2323(5) 0.3473(3) 0.0262(19) Uani 1 1 d . . . . .
C56 C 1.2517(11) 0.8367(5) 0.3768(3) 0.028(2) Uani 1 1 d . . . . .
H56 H 1.250909 0.876841 0.358137 0.034 Uiso 1 1 calc R U . . .
C60 C 0.7302(12) 0.2516(6) 0.0119(3) 0.031(2) Uani 1 1 d . . . . .
H60A H 0.755938 0.298503 0.005092 0.046 Uiso 1 1 calc R U . . .
H60B H 0.675460 0.229647 -0.012041 0.046 Uiso 1 1 calc R U . . .
H60C H 0.821149 0.225796 0.020753 0.046 Uiso 1 1 calc R U . . .
C62 C 0.8791(12) 0.5099(6) -0.0033(3) 0.032(2) Uani 1 1 d . . . . .
H62 H 0.873841 0.462364 -0.014567 0.038 Uiso 1 1 calc R U . . .
C64 C 1.2713(12) 0.0490(5) 0.3296(3) 0.035(2) Uani 1 1 d . . . . .
H64A H 1.264099 0.051187 0.299926 0.052 Uiso 1 1 calc R U . . .
H64B H 1.227171 0.006193 0.337606 0.052 Uiso 1 1 calc R U . . .
H64C H 1.375832 0.050824 0.341502 0.052 Uiso 1 1 calc R U . . .
C66 C 0.4514(6) 0.9136(4) 0.2829(2) 0.042(3) Uani 1 1 d G . . . .
H66 H 0.357957 0.914637 0.292682 0.050 Uiso 1 1 calc R U . . .
C69 C 0.5706(8) 0.8801(4) 0.3050(2) 0.047(3) Uani 1 1 d G . . . .
H69 H 0.558655 0.858226 0.329932 0.057 Uiso 1 1 calc R U . . .
C89 C 0.7073(7) 0.8786(4) 0.2907(2) 0.044(3) Uani 1 1 d G . . . .
H89 H 0.788789 0.855701 0.305778 0.053 Uiso 1 1 calc R U . . .
C74 C 0.7248(6) 0.9106(4) 0.2542(2) 0.027(2) Uani 1 1 d G . . . .
C83 C 0.6056(7) 0.9441(4) 0.2321(2) 0.041(3) Uani 1 1 d G . . . .
H83 H 0.617530 0.966000 0.207125 0.050 Uiso 1 1 calc R U . . .
C53 C 0.4689(6) 0.9456(4) 0.2464(3) 0.050(3) Uani 1 1 d G . . . .
H53 H 0.387395 0.968525 0.231278 0.060 Uiso 1 1 calc R U . . .
C68 C 0.4663(11) 0.8225(5) 0.1011(3) 0.0267(19) Uani 1 1 d . . . . .
H68 H 0.448802 0.805508 0.072413 0.032 Uiso 1 1 calc R U . . .
C78 C 0.9743(12) 0.2762(5) 0.4669(3) 0.031(2) Uani 1 1 d . . . . .
H78 H 0.987148 0.303610 0.492553 0.037 Uiso 1 1 calc R U . . .
C88 C 1.3668(12) 0.8499(6) 0.4138(3) 0.035(2) Uani 1 1 d . . . . .
H88A H 1.378936 0.808649 0.430706 0.052 Uiso 1 1 calc R U . . .
H88B H 1.333608 0.887765 0.429712 0.052 Uiso 1 1 calc R U . . .
H88C H 1.461833 0.861773 0.404771 0.052 Uiso 1 1 calc R U . . .
C96 C 1.1893(11) 0.1089(5) 0.3449(3) 0.028(2) Uani 1 1 d . . . . .
H96 H 1.206012 0.108374 0.375319 0.034 Uiso 1 1 calc R U . . .
C98 C 0.7011(10) 0.5877(5) 0.4408(3) 0.0239(18) Uani 1 1 d . . . . .
C102 C 0.4682(12) 0.0725(5) 0.1443(3) 0.033(2) Uani 1 1 d . . . . .
H10A H 0.471398 0.106106 0.122488 0.049 Uiso 1 1 calc R U . . .
H10B H 0.413824 0.031858 0.133294 0.049 Uiso 1 1 calc R U . . .
H10C H 0.569581 0.059496 0.155413 0.049 Uiso 1 1 calc R U . . .
C7 C 0.5422(7) 0.4500(4) 0.4919(2) 0.034(2) Uani 1 1 d G . . . .
H7 H 0.606714 0.429184 0.475253 0.041 Uiso 1 1 calc R U . . .
C71 C 0.5865(6) 0.5089(4) 0.5138(2) 0.033(2) Uani 1 1 d G . . . .
C47 C 0.4921(9) 0.5394(4) 0.5381(2) 0.046(3) Uani 1 1 d G . . . .
H47 H 0.522406 0.579577 0.553066 0.056 Uiso 1 1 calc R U . . .
C95 C 0.3535(8) 0.5111(5) 0.5407(3) 0.060(4) Uani 1 1 d G . . . .
H95 H 0.289049 0.531941 0.557338 0.073 Uiso 1 1 calc R U . . .
C79 C 0.3093(7) 0.4523(5) 0.5188(3) 0.056(4) Uani 1 1 d G . . . .
H79 H 0.214522 0.432927 0.520568 0.067 Uiso 1 1 calc R U . . .
C90 C 0.4036(8) 0.4217(4) 0.4945(2) 0.049(3) Uani 1 1 d G . . . .
H90 H 0.373353 0.381547 0.479526 0.059 Uiso 1 1 calc R U . . .
C29 C 1.2176(8) 0.2947(2) 0.28002(17) 0.0260(19) Uani 1 1 d G . . . .
H29 H 1.186252 0.257285 0.262695 0.031 Uiso 1 1 calc R U . . .
N3 N 1.2397(7) 0.3629(3) 0.26743(12) 0.0247(16) Uani 1 1 d G . . . .
N19 N 1.2864(6) 0.4025(2) 0.30268(16) 0.0237(16) Uani 1 1 d G . . . .
C50 C 1.2932(7) 0.3588(3) 0.33707(12) 0.026(2) Uani 1 1 d G . . . .
H50 H 1.321196 0.371879 0.364608 0.031 Uiso 1 1 calc R U . . .
C30 C 1.2507(8) 0.2922(3) 0.32306(17) 0.0241(19) Uani 1 1 d G . . . .
C59 C 0.8581(7) 0.8776(4) 0.3962(3) 0.048(3) Uani 1 1 d G . . . .
H59 H 0.791378 0.915212 0.393015 0.058 Uiso 1 1 calc R U . . .
C19 C 0.8155(6) 0.8167(4) 0.4128(2) 0.048(3) Uani 1 1 d G . . . .
H19 H 0.719735 0.812552 0.420963 0.057 Uiso 1 1 calc R U . . .
C2 C 0.9132(8) 0.7617(3) 0.4175(2) 0.044(3) Uani 1 1 d G . . . .
H2 H 0.884095 0.720000 0.428815 0.052 Uiso 1 1 calc R U . . .
C33 C 1.0534(7) 0.7677(3) 0.4055(2) 0.039(3) Uani 1 1 d G . . . .
H33 H 1.120100 0.730109 0.408718 0.047 Uiso 1 1 calc R U . . .
C63 C 1.0959(6) 0.8287(3) 0.3889(2) 0.028(2) Uani 1 1 d G . . . .
C82 C 0.9983(8) 0.8836(3) 0.3843(2) 0.037(2) Uani 1 1 d G . . . .
H82 H 1.027387 0.925321 0.372919 0.045 Uiso 1 1 calc R U . . .
C15 C 1.0725(13) 0.2131(6) 0.4730(4) 0.040(3) Uani 1 1 d . . . . .
H15A H 1.067214 0.187858 0.447343 0.060 Uiso 1 1 calc R U . . .
H15B H 1.038302 0.183791 0.493829 0.060 Uiso 1 1 calc R U . . .
H15C H 1.175177 0.227135 0.481795 0.060 Uiso 1 1 calc R U . . .
C67 C 0.7384(11) 0.5420(5) 0.5101(3) 0.029(2) Uani 1 1 d . . . . .
H67 H 0.736199 0.590527 0.519542 0.035 Uiso 1 1 calc R U . . .
C9 C 0.9914(12) 0.9515(5) 0.2634(3) 0.033(2) Uani 1 1 d . . . . .
H9A H 1.001815 0.936751 0.291911 0.049 Uiso 1 1 calc R U . . .
H9B H 0.960625 0.999514 0.261536 0.049 Uiso 1 1 calc R U . . .
H9C H 1.086622 0.946357 0.253009 0.049 Uiso 1 1 calc R U . . .
C73 C 0.9560(13) 0.5544(7) -0.0322(3) 0.042(3) Uani 1 1 d . . . . .
H73A H 0.966405 0.601081 -0.021435 0.063 Uiso 1 1 calc R U . . .
H73B H 0.896414 0.555041 -0.059055 0.063 Uiso 1 1 calc R U . . .
H73C H 1.054314 0.535555 -0.034478 0.063 Uiso 1 1 calc R U . . .
C37 C 0.8882(7) 0.6659(3) 0.19419(12) 0.0234(18) Uani 1 1 d G . . . .
H37 H 0.872174 0.670866 0.165443 0.028 Uiso 1 1 calc R U . . .
C77 C 0.8934(7) 0.7198(2) 0.22304(18) 0.0244(19) Uani 1 1 d G . . . .
C110 C 0.9196(7) 0.6906(3) 0.26253(14) 0.0242(19) Uani 1 1 d G . . . .
H110 H 0.928234 0.714891 0.287529 0.029 Uiso 1 1 calc R U . . .
N15 N 0.9305(7) 0.6186(3) 0.25809(14) 0.0256(17) Uani 1 1 d G . . . .
N21 N 0.9111(7) 0.6034(2) 0.21585(16) 0.0272(17) Uani 1 1 d G . . . .
C75 C 0.5857(12) 0.8781(6) 0.1040(4) 0.039(2) Uani 1 1 d . . . . .
H75A H 0.595306 0.899254 0.130972 0.059 Uiso 1 1 calc R U . . .
H75B H 0.557457 0.912953 0.083145 0.059 Uiso 1 1 calc R U . . .
H75C H 0.680645 0.857649 0.099626 0.059 Uiso 1 1 calc R U . . .
C87 C 0.4302(6) 0.5779(4) -0.0002(2) 0.045(3) Uani 1 1 d G . . . .
H87 H 0.331131 0.593062 0.000111 0.054 Uiso 1 1 calc R U . . .
C21 C 0.5340(9) 0.5854(4) 0.03429(19) 0.052(3) Uani 1 1 d G . . . .
H21 H 0.505884 0.605727 0.058125 0.062 Uiso 1 1 calc R U . . .
C65 C 0.6789(8) 0.5632(4) 0.03387(16) 0.041(3) Uani 1 1 d G . . . .
H65 H 0.749824 0.568299 0.057424 0.049 Uiso 1 1 calc R U . . .
C70 C 0.7200(6) 0.5334(4) -0.00101(19) 0.031(2) Uani 1 1 d G . . . .
C112 C 0.6162(7) 0.5259(4) -0.03547(16) 0.037(2) Uani 1 1 d G . . . .
H112 H 0.644262 0.505541 -0.059306 0.045 Uiso 1 1 calc R U . . .
C108 C 0.4713(7) 0.5481(4) -0.03505(19) 0.044(3) Uani 1 1 d G . . . .
H108 H 0.400321 0.542968 -0.058606 0.053 Uiso 1 1 calc R U . . .
C45 C 0.0305(9) 0.1753(4) 0.1230(3) 0.053(3) Uani 1 1 d G . . . .
H45 H -0.001613 0.209185 0.103180 0.063 Uiso 1 1 calc R U . . .
C55 C -0.0732(6) 0.1357(5) 0.1396(4) 0.072(5) Uani 1 1 d G . . . .
H55 H -0.176079 0.142511 0.131185 0.086 Uiso 1 1 calc R U . . .
C109 C -0.0262(8) 0.0862(5) 0.1685(4) 0.096(8) Uani 1 1 d G . . . .
H109 H -0.097029 0.059142 0.179897 0.115 Uiso 1 1 calc R U . . .
C27 C 0.1244(9) 0.0763(4) 0.1808(3) 0.063(4) Uani 1 1 d G . . . .
H27 H 0.156486 0.042447 0.200605 0.076 Uiso 1 1 calc R U . . .
C80 C 0.2280(6) 0.1159(4) 0.1642(2) 0.033(2) Uani 1 1 d G . . . .
C23 C 0.1811(8) 0.1654(4) 0.1353(2) 0.046(3) Uani 1 1 d G . . . .
H23 H 0.251907 0.192490 0.123889 0.055 Uiso 1 1 calc R U . . .
C91 C 0.7578(8) 0.2312(5) 0.41837(18) 0.047(3) Uani 1 1 d G . . . .
H91 H 0.823439 0.225091 0.398640 0.056 Uiso 1 1 calc R U . . .
C13 C 0.6090(9) 0.2139(5) 0.40908(19) 0.056(4) Uani 1 1 d G . . . .
H13 H 0.572830 0.196007 0.383001 0.067 Uiso 1 1 calc R U . . .
C49 C 0.5130(6) 0.2227(5) 0.4379(3) 0.053(3) Uani 1 1 d G . . . .
H49 H 0.411266 0.210942 0.431592 0.064 Uiso 1 1 calc R U . . .
C39 C 0.5659(7) 0.2489(5) 0.4761(2) 0.051(3) Uani 1 1 d G . . . .
H39 H 0.500310 0.254961 0.495824 0.061 Uiso 1 1 calc R U . . .
C76 C 0.7148(8) 0.2662(5) 0.48539(18) 0.043(3) Uani 1 1 d G . . . .
H76 H 0.750918 0.284046 0.511464 0.051 Uiso 1 1 calc R U . . .
C106 C 0.8107(6) 0.2573(4) 0.4565(2) 0.033(2) Uani 1 1 d G . . . .
C3 C 0.8629(12) 0.5050(6) 0.5364(3) 0.036(2) Uani 1 1 d . . . . .
H3A H 0.864699 0.456961 0.527973 0.054 Uiso 1 1 calc R U . . .
H3B H 0.846452 0.507483 0.564937 0.054 Uiso 1 1 calc R U . . .
H3C H 0.957911 0.526537 0.533187 0.054 Uiso 1 1 calc R U . . .
C99 C 0.3022(14) 0.5950(8) 0.4286(5) 0.054(3) Uani 1 1 d . . . . .
H99A H 0.380774 0.569670 0.446006 0.064 Uiso 1 1 calc R U . . .
H99B H 0.274093 0.567627 0.403646 0.064 Uiso 1 1 calc R U . . .
C101 C 0.3298(11) 0.3812(4) 0.0095(3) 0.062(4) Uani 1 1 d G . . . .
H101 H 0.320628 0.426592 -0.000814 0.075 Uiso 1 1 calc R U . . .
C93 C 0.2037(8) 0.3445(5) 0.0155(3) 0.066(5) Uani 1 1 d G . . . .
H93 H 0.108433 0.364665 0.009217 0.079 Uiso 1 1 calc R U . . .
C97 C 0.2171(6) 0.2781(5) 0.0305(3) 0.064(5) Uani 1 1 d G . . . .
H97 H 0.130929 0.252971 0.034603 0.077 Uiso 1 1 calc R U . . .
C61 C 0.3565(8) 0.2485(4) 0.0397(2) 0.044(3) Uani 1 1 d G . . . .
H61 H 0.365620 0.203203 0.049957 0.053 Uiso 1 1 calc R U . . .
C34 C 0.4825(6) 0.2853(4) 0.0337(2) 0.031(2) Uani 1 1 d G . . . .
C81 C 0.4692(8) 0.3517(4) 0.0186(3) 0.047(3) Uani 1 1 d G . . . .
H81 H 0.555323 0.376823 0.014540 0.056 Uiso 1 1 calc R U . . .
C103 C 0.0513(7) 0.8970(5) 0.1332(2) 0.054(3) Uani 1 1 d G . . . .
H103 H -0.040511 0.912945 0.140260 0.065 Uiso 1 1 calc R U . . .
C51 C 0.1654(9) 0.8790(5) 0.16344(17) 0.054(3) Uani 1 1 d G . . . .
H51 H 0.151522 0.882637 0.191250 0.065 Uiso 1 1 calc R U . . .
C43 C 0.2997(8) 0.8558(5) 0.15304(17) 0.047(3) Uani 1 1 d G . . . .
H43 H 0.377651 0.843451 0.173745 0.057 Uiso 1 1 calc R U . . .
C104 C 0.3199(6) 0.8505(4) 0.1124(2) 0.030(2) Uani 1 1 d G . . . .
C100 C 0.2059(8) 0.8685(4) 0.08207(16) 0.035(2) Uani 1 1 d G . . . .
H100 H 0.219719 0.864879 0.054262 0.042 Uiso 1 1 calc R U . . .
C85 C 0.0715(7) 0.8918(5) 0.0925(2) 0.047(3) Uani 1 1 d G . . . .
H85 H -0.006412 0.904065 0.071766 0.056 Uiso 1 1 calc R U . . .
C105 C -0.0046(15) 0.6986(8) 0.0528(4) 0.052(3) Uani 1 1 d . . . . .
H105 H -0.023759 0.724193 0.028288 0.062 Uiso 1 1 calc R U . . .
C107 C 0.1732(19) 0.6014(8) 0.4502(5) 0.063(4) Uani 1 1 d . . . . .
H10D H 0.089485 0.619757 0.431723 0.094 Uiso 1 1 calc R U . . .
H10E H 0.196634 0.632358 0.473384 0.094 Uiso 1 1 calc R U . . .
H10F H 0.146980 0.556290 0.459971 0.094 Uiso 1 1 calc R U . . .
C111 C -0.076(3) 0.7131(10) 0.0897(6) 0.095(7) Uani 1 1 d . . . . .
H11A H -0.144583 0.751531 0.084267 0.142 Uiso 1 1 calc R U . . .
H11B H 0.000761 0.724739 0.112329 0.142 Uiso 1 1 calc R U . . .
H11C H -0.130077 0.672540 0.096780 0.142 Uiso 1 1 calc R U . . .

loop_
_atom_site_aniso_label
_atom_site_aniso_U_11
_atom_site_aniso_U_22
_atom_site_aniso_U_33
_atom_site_aniso_U_23
_atom_site_aniso_U_13
_atom_site_aniso_U_12
Cu1 0.0237(7) 0.0280(7) 0.0190(6) 0.0030(5) 0.0002(5) -0.0003(5)
Cu4 0.0226(7) 0.0366(8) 0.0165(6) 0.0034(6) 0.0001(5) 0.0005(6)
Cu6 0.0263(7) 0.0321(7) 0.0205(7) -0.0062(6) 0.0005(5) -0.0024(6)
Cu8 0.0251(7) 0.0327(7) 0.0158(6) -0.0021(6) -0.0024(5) 0.0007(6)
Cu9 0.0240(7) 0.0273(7) 0.0208(6) -0.0038(5) -0.0008(5) -0.0005(5)
Cu5 0.0246(7) 0.0320(8) 0.0194(7) -0.0033(6) -0.0013(5) -0.0028(5)
Cu3 0.0232(7) 0.0261(7) 0.0278(7) -0.0035(5) -0.0010(5) 0.0001(5)
Cu7 0.0241(7) 0.0270(7) 0.0231(7) 0.0031(6) -0.0002(5) -0.0001(5)
Cu2 0.0254(7) 0.0309(7) 0.0188(6) -0.0003(6) -0.0027(5) 0.0031(6)
O1 0.047(4) 0.038(4) 0.021(3) -0.001(3) 0.006(3) 0.014(3)
O4 0.032(4) 0.027(3) 0.027(3) 0.000(3) -0.009(3) 0.002(3)
O6 0.031(3) 0.031(3) 0.019(3) 0.001(3) 0.006(3) -0.002(3)
O8 0.036(4) 0.029(3) 0.021(3) -0.002(3) 0.002(3) -0.010(3)
O10 0.035(4) 0.036(4) 0.021(3) 0.002(3) -0.011(3) -0.002(3)
O11 0.035(4) 0.032(4) 0.020(3) -0.005(3) 0.006(3) -0.006(3)
O3 0.039(4) 0.029(4) 0.023(3) 0.001(3) -0.011(3) -0.004(3)
O7 0.028(3) 0.035(4) 0.020(3) -0.002(3) -0.004(3) 0.005(3)
O2 0.037(4) 0.037(4) 0.021(3) 0.001(3) 0.012(3) 0.007(3)
N1 0.041(5) 0.028(4) 0.023(4) 0.002(3) -0.008(3) -0.009(4)
N4 0.024(4) 0.025(4) 0.018(4) 0.001(3) -0.004(3) 0.000(3)
N6 0.026(4) 0.030(4) 0.020(4) 0.001(3) 0.007(3) -0.003(3)
O9 0.036(4) 0.045(4) 0.029(4) -0.004(3) -0.009(3) 0.004(3)
N8 0.025(4) 0.031(4) 0.018(4) -0.003(3) -0.003(3) 0.005(3)
N10 0.027(4) 0.024(4) 0.020(4) 0.000(3) -0.005(3) 0.004(3)
C1 0.028(5) 0.035(5) 0.019(4) -0.002(4) -0.001(4) -0.001(4)
N12 0.031(4) 0.031(4) 0.023(4) 0.005(3) 0.006(3) 0.007(3)
N14 0.024(4) 0.026(4) 0.026(4) 0.000(3) 0.005(3) 0.002(3)
N16 0.032(4) 0.031(4) 0.020(4) 0.004(3) -0.007(3) -0.002(3)
O5 0.053(5) 0.036(4) 0.057(6) 0.010(4) -0.026(4) -0.011(4)
N20 0.031(4) 0.033(4) 0.013(3) -0.009(3) 0.006(3) -0.002(3)
N27 0.033(4) 0.033(4) 0.019(4) -0.003(3) 0.003(3) -0.002(3)
C84 0.026(5) 0.035(5) 0.021(4) -0.005(4) -0.004(3) -0.001(4)
C20 0.020(4) 0.038(5) 0.022(4) -0.002(4) 0.002(3) -0.002(4)
C42 0.014(4) 0.030(5) 0.031(5) -0.002(4) -0.003(3) -0.004(3)
C6 0.019(4) 0.025(4) 0.021(4) -0.004(3) 0.004(3) -0.005(3)
C8 0.026(5) 0.029(5) 0.018(4) -0.002(3) -0.005(3) 0.001(4)
C10 0.029(5) 0.029(5) 0.018(4) 0.000(4) -0.003(4) -0.004(4)
N26 0.031(4) 0.038(5) 0.016(4) -0.003(3) 0.001(3) -0.005(3)
C14 0.038(5) 0.026(5) 0.029(5) 0.004(4) 0.003(4) -0.001(4)
C16 0.034(5) 0.030(5) 0.017(4) 0.002(3) 0.000(4) 0.006(4)
N2 0.024(4) 0.019(3) 0.019(4) 0.002(3) 0.000(3) -0.002(3)
C32 0.026(4) 0.026(4) 0.019(4) 0.000(3) -0.002(3) 0.001(4)
C26 0.019(4) 0.030(5) 0.019(4) 0.001(3) 0.007(3) 0.005(3)
C31 0.025(4) 0.039(5) 0.013(4) -0.005(4) -0.005(3) 0.005(4)
N11 0.019(4) 0.032(4) 0.023(4) 0.005(3) -0.003(3) 0.000(3)
N17 0.021(4) 0.031(4) 0.018(4) 0.005(3) 0.002(3) -0.002(3)
C24 0.013(4) 0.038(5) 0.016(4) 0.003(4) 0.003(3) -0.003(3)
C4 0.017(4) 0.035(5) 0.024(4) 0.000(4) -0.001(3) -0.005(4)
C12 0.018(4) 0.041(5) 0.021(4) -0.004(4) 0.001(3) 0.001(4)
N25 0.019(4) 0.037(4) 0.022(4) -0.004(3) 0.001(3) -0.004(3)
C18 0.014(4) 0.026(4) 0.029(5) -0.006(4) 0.001(3) -0.002(3)
N9 0.034(5) 0.039(5) 0.023(4) -0.003(4) -0.007(3) -0.002(4)
N13 0.020(4) 0.026(4) 0.024(4) 0.000(3) 0.006(3) -0.001(3)
C25 0.026(5) 0.028(5) 0.018(4) -0.002(3) -0.001(3) -0.005(4)
C58 0.014(4) 0.027(5) 0.031(5) -0.002(4) 0.002(3) -0.002(3)
C5 0.025(5) 0.029(5) 0.027(5) 0.002(4) -0.011(4) -0.001(4)
C28 0.023(4) 0.032(5) 0.025(5) -0.001(4) -0.003(4) -0.001(4)
C41 0.017(4) 0.029(5) 0.021(4) 0.002(4) 0.002(3) 0.004(3)
N23 0.024(4) 0.032(4) 0.020(4) -0.001(3) 0.004(3) 0.003(3)
N18 0.030(4) 0.029(4) 0.015(3) -0.005(3) -0.002(3) -0.005(3)
C57 0.029(5) 0.027(5) 0.024(5) 0.006(4) 0.002(4) 0.005(4)
C38 0.021(4) 0.024(4) 0.024(4) 0.000(3) 0.001(3) 0.001(3)
C40 0.046(7) 0.040(6) 0.042(6) 0.006(5) -0.007(5) 0.009(5)
C35 0.025(5) 0.056(7) 0.055(7) 0.010(6) 0.001(5) 0.006(5)
C94 0.030(6) 0.059(8) 0.058(8) 0.016(6) 0.009(5) 0.003(5)
C22 0.035(6) 0.047(7) 0.033(5) 0.009(5) 0.005(4) 0.002(5)
C92 0.038(5) 0.027(5) 0.030(5) -0.001(4) 0.003(4) 0.000(4)
C86 0.040(6) 0.033(5) 0.031(5) 0.002(4) -0.004(5) 0.000(4)
C44 0.024(4) 0.032(5) 0.015(4) 0.004(3) -0.001(3) 0.003(4)
C36 0.029(5) 0.027(4) 0.017(4) -0.004(4) -0.001(3) -0.005(4)
N5 0.025(4) 0.025(4) 0.026(4) -0.005(3) -0.001(3) -0.004(3)
N24 0.022(4) 0.028(4) 0.016(3) -0.001(3) -0.002(3) 0.003(3)
C72 0.023(4) 0.037(5) 0.015(4) 0.000(4) 0.002(3) -0.001(4)
C46 0.026(5) 0.031(5) 0.023(4) 0.002(4) 0.004(4) 0.000(4)
C48 0.031(5) 0.026(4) 0.021(4) 0.003(4) -0.002(4) 0.000(4)
N22 0.026(4) 0.028(4) 0.026(4) -0.006(3) 0.000(3) 0.000(3)
N7 0.016(3) 0.027(4) 0.018(3) -0.003(3) 0.004(3) 0.003(3)
C11 0.022(4) 0.023(4) 0.026(5) -0.005(4) -0.001(4) 0.001(3)
C17 0.019(4) 0.028(5) 0.022(4) 0.001(4) 0.003(3) 0.004(3)
C52 0.035(5) 0.029(5) 0.017(4) -0.003(4) -0.001(4) -0.007(4)
C54 0.027(5) 0.036(5) 0.016(4) 0.000(4) 0.003(3) -0.002(4)
C56 0.031(5) 0.028(5) 0.024(5) -0.003(4) 0.001(4) 0.001(4)
C60 0.038(5) 0.037(5) 0.018(4) -0.006(4) 0.003(4) -0.007(4)
C62 0.037(5) 0.036(5) 0.019(4) 0.001(4) -0.008(4) -0.009(4)
C64 0.035(5) 0.026(5) 0.041(6) 0.004(4) 0.000(4) 0.001(4)
C66 0.040(6) 0.033(6) 0.055(7) 0.004(5) 0.016(5) 0.002(4)
C69 0.045(7) 0.056(8) 0.043(7) 0.008(6) 0.014(5) 0.003(6)
C89 0.033(6) 0.065(8) 0.034(6) 0.009(5) 0.003(5) 0.011(5)
C74 0.023(4) 0.026(5) 0.032(5) -0.001(4) 0.001(4) -0.005(3)
C83 0.031(6) 0.042(6) 0.052(7) 0.016(5) 0.011(5) 0.004(5)
C53 0.033(6) 0.043(7) 0.072(9) 0.012(6) 0.002(6) 0.007(5)
C68 0.029(5) 0.033(5) 0.017(4) 0.003(4) -0.002(4) 0.002(4)
C78 0.041(6) 0.033(5) 0.019(4) 0.007(4) 0.009(4) 0.008(4)
C88 0.030(5) 0.043(6) 0.031(5) -0.013(4) 0.004(4) -0.004(4)
C96 0.032(5) 0.028(5) 0.024(4) 0.002(4) 0.001(4) -0.001(4)
C98 0.018(4) 0.029(5) 0.024(4) 0.004(4) 0.000(3) -0.001(3)
C102 0.046(6) 0.028(5) 0.024(5) -0.003(4) 0.003(4) 0.004(4)
C7 0.034(5) 0.040(6) 0.028(5) 0.008(4) 0.002(4) -0.006(4)
C71 0.044(6) 0.036(5) 0.018(4) 0.008(4) 0.004(4) 0.009(4)
C47 0.048(7) 0.049(7) 0.042(7) 0.003(5) 0.005(5) 0.007(5)
C95 0.048(8) 0.067(9) 0.071(10) 0.017(8) 0.026(7) 0.012(7)
C79 0.034(6) 0.068(9) 0.066(9) 0.024(7) 0.007(6) -0.004(6)
C90 0.054(8) 0.051(7) 0.039(6) 0.013(5) -0.006(6) -0.008(6)
C29 0.031(5) 0.028(5) 0.018(4) -0.003(3) -0.003(4) 0.002(4)
N3 0.024(4) 0.023(4) 0.024(4) -0.005(3) -0.006(3) -0.005(3)
N19 0.021(4) 0.034(4) 0.015(3) -0.007(3) 0.001(3) -0.003(3)
C50 0.024(5) 0.039(5) 0.016(4) 0.002(4) 0.007(3) 0.009(4)
C30 0.026(5) 0.026(4) 0.020(4) -0.001(3) -0.002(4) 0.002(4)
C59 0.045(7) 0.059(8) 0.042(7) 0.003(6) 0.008(5) 0.022(6)
C19 0.025(5) 0.085(10) 0.034(6) -0.008(6) 0.008(5) 0.007(6)
C2 0.035(6) 0.063(8) 0.031(6) 0.001(5) -0.001(5) -0.007(5)
C33 0.044(6) 0.040(6) 0.032(6) -0.001(5) -0.001(5) 0.003(5)
C63 0.026(5) 0.028(5) 0.027(5) -0.012(4) -0.006(4) 0.001(4)
C82 0.041(6) 0.042(6) 0.028(5) -0.001(4) 0.001(4) 0.009(5)
C15 0.043(6) 0.046(7) 0.032(6) 0.005(5) 0.009(5) 0.012(5)
C67 0.040(5) 0.028(5) 0.019(4) -0.001(4) -0.002(4) -0.002(4)
C9 0.037(5) 0.024(5) 0.037(6) -0.003(4) 0.001(4) -0.003(4)
C73 0.042(6) 0.060(7) 0.024(5) 0.007(5) 0.002(4) -0.008(6)
C37 0.016(4) 0.033(5) 0.020(4) -0.004(4) -0.003(3) 0.003(3)
C77 0.017(4) 0.030(5) 0.025(5) 0.000(4) 0.001(3) -0.001(3)
C110 0.019(4) 0.029(5) 0.023(5) -0.001(4) -0.004(3) 0.003(3)
N15 0.020(4) 0.031(4) 0.025(4) 0.001(3) 0.002(3) -0.001(3)
N21 0.027(4) 0.029(4) 0.024(4) 0.004(3) -0.004(3) -0.004(3)
C75 0.037(6) 0.039(6) 0.039(6) 0.007(5) -0.001(5) 0.001(5)
C87 0.048(7) 0.038(6) 0.052(7) 0.003(5) 0.014(6) 0.004(5)
C21 0.074(9) 0.050(7) 0.033(6) -0.004(5) 0.011(6) 0.015(7)
C65 0.052(7) 0.049(7) 0.017(4) 0.000(4) -0.008(4) 0.006(5)
C70 0.045(6) 0.029(5) 0.019(4) 0.003(4) -0.004(4) -0.006(4)
C112 0.033(5) 0.049(6) 0.028(5) -0.005(5) -0.006(4) 0.002(5)
C108 0.046(6) 0.043(6) 0.039(6) 0.005(5) -0.006(5) 0.000(5)
C45 0.046(7) 0.056(8) 0.053(8) 0.001(6) -0.008(6) 0.018(6)
C55 0.039(7) 0.048(8) 0.125(16) -0.009(9) -0.004(9) 0.001(6)
C109 0.035(8) 0.058(10) 0.19(2) 0.039(13) -0.004(10) -0.009(7)
C27 0.043(7) 0.045(8) 0.101(13) 0.017(8) 0.006(8) -0.003(6)
C80 0.039(6) 0.026(5) 0.031(5) -0.006(4) -0.002(4) 0.001(4)
C23 0.040(6) 0.055(7) 0.040(6) 0.002(6) -0.006(5) 0.003(5)
C91 0.061(8) 0.052(7) 0.029(6) 0.004(5) 0.007(5) -0.014(6)
C13 0.055(8) 0.080(10) 0.030(6) 0.005(6) -0.008(6) -0.023(7)
C49 0.039(7) 0.053(8) 0.066(9) 0.015(7) 0.000(6) 0.000(6)
C39 0.037(6) 0.070(9) 0.046(7) 0.009(6) 0.009(5) 0.009(6)
C76 0.038(6) 0.060(8) 0.029(6) -0.003(5) 0.004(5) 0.009(5)
C106 0.044(6) 0.035(5) 0.019(4) 0.005(4) 0.003(4) 0.006(4)
C3 0.038(6) 0.048(6) 0.018(4) -0.004(4) -0.005(4) 0.003(5)
C99 0.041(7) 0.053(8) 0.065(9) -0.018(7) 0.001(6) -0.008(6)
C101 0.090(11) 0.047(8) 0.045(8) -0.002(6) -0.009(7) 0.025(8)
C93 0.054(9) 0.105(13) 0.037(7) -0.022(8) -0.002(6) 0.026(9)
C97 0.026(6) 0.122(15) 0.045(7) -0.021(8) 0.008(5) 0.001(7)
C61 0.036(6) 0.061(8) 0.033(6) -0.004(5) -0.002(5) -0.006(5)
C34 0.033(5) 0.040(6) 0.020(4) -0.006(4) 0.000(4) 0.000(4)
C81 0.058(8) 0.042(6) 0.038(6) 0.001(5) -0.002(6) 0.005(6)
C103 0.050(7) 0.060(8) 0.054(8) -0.003(7) 0.012(6) 0.000(7)
C51 0.057(8) 0.064(9) 0.043(7) -0.012(6) 0.017(6) 0.009(7)
C43 0.048(7) 0.064(8) 0.028(6) 0.003(5) 0.001(5) 0.003(6)
C104 0.034(5) 0.030(5) 0.025(5) 0.000(4) -0.001(4) -0.003(4)
C100 0.036(5) 0.035(5) 0.033(5) 0.001(4) -0.003(4) 0.007(4)
C85 0.041(6) 0.046(7) 0.053(7) -0.006(6) 0.004(5) 0.005(5)
C105 0.054(8) 0.057(8) 0.044(7) 0.014(6) 0.009(6) 0.002(6)
C107 0.088(11) 0.055(8) 0.050(8) -0.006(7) 0.024(8) -0.005(8)
C111 0.16(2) 0.066(11) 0.059(11) -0.005(9) 0.036(13) -0.013(13)

_geom_special_details            
;
 All esds (except the esd in the dihedral angle between two l.s. planes)
 are estimated using the full covariance matrix.  The cell esds are taken
 into account individually in the estimation of esds in distances, angles
 and torsion angles; correlations between esds in cell parameters are only
 used when they are defined by crystal symmetry.  An approximate (isotropic)
 treatment of cell esds is used for estimating esds involving l.s. planes.
;
loop_
_geom_bond_atom_site_label_1
_geom_bond_atom_site_label_2
_geom_bond_distance
_geom_bond_site_symmetry_2
_geom_bond_publ_flag
Cu1 N2 1.821(4) . ?
Cu1 N15 1.822(4) . ?
Cu4 N17 1.843(4) . ?
Cu4 N23 1.832(4) . ?
Cu6 N20 1.833(4) . ?
Cu6 N13 1.833(4) . ?
Cu8 N11 1.815(4) . ?
Cu8 N24 1.821(4) . ?
Cu9 N5 1.833(4) . ?
Cu9 N21 1.827(5) . ?
Cu5 N25 1.821(4) . ?
Cu5 N7 1.827(4) . ?
Cu3 N9 1.801(5) . ?
Cu3 N19 1.808(4) . ?
Cu7 N18 1.817(5) . ?
Cu7 N22 1.817(4) . ?
Cu2 N27 1.829(4) . ?
Cu2 N3 1.821(4) . ?
O1 C16 1.243(12) . ?
O4 C18 1.234(12) . ?
O6 C38 1.232(12) . ?
O8 C1 1.230(12) . ?
O10 C8 1.240(11) . ?
O11 C6 1.221(11) . ?
O3 C10 1.231(11) . ?
O7 C98 1.259(12) . ?
O2 C54 1.244(12) . ?
N1 H1 0.8800 . ?
N1 C1 1.335(13) . ?
N1 C62 1.458(11) . ?
N4 H4 0.8800 . ?
N4 C10 1.341(12) . ?
N4 C46 1.454(13) . ?
N6 H6 0.8800 . ?
N6 C14 1.481(13) . ?
N6 C38 1.344(12) . ?
O9 H9 0.8400 . ?
O9 C99 1.451(17) . ?
N8 H8 0.8800 . ?
N8 C98 1.337(12) . ?
N8 C67 1.465(12) . ?
N10 H10 0.8800 . ?
N10 C18 1.329(12) . ?
N10 C56 1.480(12) . ?
C1 C20 1.458(10) . ?
N12 H12 0.8800 . ?
N12 C16 1.342(13) . ?
N12 C78 1.473(12) . ?
N14 H14A 0.8800 . ?
N14 C54 1.334(13) . ?
N14 C96 1.474(12) . ?
N16 H16 0.8800 . ?
N16 C8 1.332(13) . ?
N16 C68 1.442(12) . ?
O5 H5A 0.8400 . ?
O5 C105 1.376(17) . ?
N20 N27 1.4200 . ?
N20 C42 1.4200 . ?
N27 C84 1.4200 . ?
C84 H84 0.9500 . ?
C84 C20 1.4200 . ?
C20 C42 1.4200 . ?
C42 H42 0.9500 . ?
C6 N26 1.351(12) . ?
C6 C44 1.453(9) . ?
C8 C28 1.466(10) . ?
C10 C77 1.447(11) . ?
N26 H26 0.8800 . ?
N26 C52 1.469(11) . ?
C14 H14 1.0000 . ?
C14 C102 1.511(14) . ?
C14 C80 1.510(12) . ?
C16 C26 1.458(10) . ?
N2 C32 1.4200 . ?
N2 N11 1.4200 . ?
C32 H32 0.9500 . ?
C32 C26 1.4200 . ?
C26 C31 1.4200 . ?
C31 H31 0.9500 . ?
C31 N11 1.4200 . ?
N17 C24 1.4200 . ?
N17 N25 1.4200 . ?
C24 H24 0.9500 . ?
C24 C4 1.4200 . ?
C4 C12 1.4200 . ?
C4 C98 1.440(10) . ?
C12 H12A 0.9500 . ?
C12 N25 1.4200 . ?
C18 C58 1.456(10) . ?
N9 N13 1.4200 . ?
N9 C5 1.4200 . ?
N13 C25 1.4200 . ?
C25 H25 0.9500 . ?
C25 C58 1.4200 . ?
C58 C5 1.4200 . ?
C5 H5 0.9500 . ?
C28 C41 1.4200 . ?
C28 C57 1.4200 . ?
C41 H41 0.9500 . ?
C41 N23 1.4200 . ?
N23 N18 1.4200 . ?
N18 C57 1.4200 . ?
C57 H57 0.9500 . ?
C38 C17 1.450(10) . ?
C40 H40 0.9500 . ?
C40 C35 1.3900 . ?
C40 C86 1.3900 . ?
C35 H35 0.9500 . ?
C35 C94 1.3900 . ?
C94 H94 0.9500 . ?
C94 C22 1.3900 . ?
C22 H22 0.9500 . ?
C22 C92 1.3900 . ?
C92 C86 1.3900 . ?
C92 C96 1.529(11) . ?
C86 H86 0.9500 . ?
C44 C36 1.4200 . ?
C44 C72 1.4200 . ?
C36 H36 0.9500 . ?
C36 N5 1.4200 . ?
N5 N24 1.4200 . ?
N24 C72 1.4200 . ?
C72 H72 0.9500 . ?
C46 H46 1.0000 . ?
C46 C74 1.528(11) . ?
C46 C9 1.524(13) . ?
C48 H48 0.9500 . ?
C48 N22 1.4200 . ?
C48 C17 1.4200 . ?
N22 N7 1.4200 . ?
N7 C11 1.4200 . ?
C11 H11 0.9500 . ?
C11 C17 1.4200 . ?
C52 H52 1.0000 . ?
C52 C60 1.506(14) . ?
C52 C34 1.529(11) . ?
C54 C30 1.456(11) . ?
C56 H56 1.0000 . ?
C56 C88 1.525(13) . ?
C56 C63 1.532(11) . ?
C60 H60A 0.9800 . ?
C60 H60B 0.9800 . ?
C60 H60C 0.9800 . ?
C62 H62 1.0000 . ?
C62 C73 1.529(15) . ?
C62 C70 1.531(12) . ?
C64 H64A 0.9800 . ?
C64 H64B 0.9800 . ?
C64 H64C 0.9800 . ?
C64 C96 1.512(14) . ?
C66 H66 0.9500 . ?
C66 C69 1.3900 . ?
C66 C53 1.3900 . ?
C69 H69 0.9500 . ?
C69 C89 1.3900 . ?
C89 H89 0.9500 . ?
C89 C74 1.3900 . ?
C74 C83 1.3900 . ?
C83 H83 0.9500 . ?
C83 C53 1.3900 . ?
C53 H53 0.9500 . ?
C68 H68 1.0000 . ?
C68 C75 1.530(15) . ?
C68 C104 1.532(11) . ?
C78 H78 1.0000 . ?
C78 C15 1.520(15) . ?
C78 C106 1.527(12) . ?
C88 H88A 0.9800 . ?
C88 H88B 0.9800 . ?
C88 H88C 0.9800 . ?
C96 H96 1.0000 . ?
C102 H10A 0.9800 . ?
C102 H10B 0.9800 . ?
C102 H10C 0.9800 . ?
C7 H7 0.9500 . ?
C7 C71 1.3900 . ?
C7 C90 1.3900 . ?
C71 C47 1.3900 . ?
C71 C67 1.547(12) . ?
C47 H47 0.9500 . ?
C47 C95 1.3900 . ?
C95 H95 0.9500 . ?
C95 C79 1.3900 . ?
C79 H79 0.9500 . ?
C79 C90 1.3900 . ?
C90 H90 0.9500 . ?
C29 H29 0.9500 . ?
C29 N3 1.4200 . ?
C29 C30 1.4200 . ?
N3 N19 1.4200 . ?
N19 C50 1.4200 . ?
C50 H50 0.9500 . ?
C50 C30 1.4200 . ?
C59 H59 0.9500 . ?
C59 C19 1.3900 . ?
C59 C82 1.3900 . ?
C19 H19 0.9500 . ?
C19 C2 1.3900 . ?
C2 H2 0.9500 . ?
C2 C33 1.3900 . ?
C33 H33 0.9500 . ?
C33 C63 1.3900 . ?
C63 C82 1.3900 . ?
C82 H82 0.9500 . ?
C15 H15A 0.9800 . ?
C15 H15B 0.9800 . ?
C15 H15C 0.9800 . ?
C67 H67 1.0000 . ?
C67 C3 1.519(14) . ?
C9 H9A 0.9800 . ?
C9 H9B 0.9800 . ?
C9 H9C 0.9800 . ?
C73 H73A 0.9800 . ?
C73 H73B 0.9800 . ?
C73 H73C 0.9800 . ?
C37 H37 0.9500 . ?
C37 C77 1.4200 . ?
C37 N21 1.4200 . ?
C77 C110 1.4200 . ?
C110 H110 0.9500 . ?
C110 N15 1.4200 . ?
N15 N21 1.4200 . ?
C75 H75A 0.9800 . ?
C75 H75B 0.9800 . ?
C75 H75C 0.9800 . ?
C87 H87 0.9500 . ?
C87 C21 1.3900 . ?
C87 C108 1.3900 . ?
C21 H21 0.9500 . ?
C21 C65 1.3900 . ?
C65 H65 0.9500 . ?
C65 C70 1.3900 . ?
C70 C112 1.3900 . ?
C112 H112 0.9500 . ?
C112 C108 1.3900 . ?
C108 H108 0.9500 . ?
C45 H45 0.9500 . ?
C45 C55 1.3900 . ?
C45 C23 1.3900 . ?
C55 H55 0.9500 . ?
C55 C109 1.3900 . ?
C109 H109 0.9500 . ?
C109 C27 1.3900 . ?
C27 H27 0.9500 . ?
C27 C80 1.3900 . ?
C80 C23 1.3900 . ?
C23 H23 0.9500 . ?
C91 H91 0.9500 . ?
C91 C13 1.3900 . ?
C91 C106 1.3900 . ?
C13 H13 0.9500 . ?
C13 C49 1.3900 . ?
C49 H49 0.9500 . ?
C49 C39 1.3900 . ?
C39 H39 0.9500 . ?
C39 C76 1.3900 . ?
C76 H76 0.9500 . ?
C76 C106 1.3900 . ?
C3 H3A 0.9800 . ?
C3 H3B 0.9800 . ?
C3 H3C 0.9800 . ?
C99 H99A 0.9900 . ?
C99 H99B 0.9900 . ?
C99 C107 1.46(2) . ?
C101 H101 0.9500 . ?
C101 C93 1.3900 . ?
C101 C81 1.3900 . ?
C93 H93 0.9500 . ?
C93 C97 1.3900 . ?
C97 H97 0.9500 . ?
C97 C61 1.3900 . ?
C61 H61 0.9500 . ?
C61 C34 1.3900 . ?
C34 C81 1.3900 . ?
C81 H81 0.9500 . ?
C103 H103 0.9500 . ?
C103 C51 1.3900 . ?
C103 C85 1.3900 . ?
C51 H51 0.9500 . ?
C51 C43 1.3900 . ?
C43 H43 0.9500 . ?
C43 C104 1.3900 . ?
C104 C100 1.3900 . ?
C100 H100 0.9500 . ?
C100 C85 1.3900 . ?
C85 H85 0.9500 . ?
C105 H105 0.9500 . ?
C105 C111 1.49(2) . ?
C107 H10D 0.9800 . ?
C107 H10E 0.9800 . ?
C107 H10F 0.9800 . ?
C111 H11A 0.9800 . ?
C111 H11B 0.9800 . ?
C111 H11C 0.9800 . ?

loop_
_geom_angle_atom_site_label_1
_geom_angle_atom_site_label_2
_geom_angle_atom_site_label_3
_geom_angle
_geom_angle_site_symmetry_1
_geom_angle_site_symmetry_3
_geom_angle_publ_flag
N2 Cu1 N15 176.2(3) . . ?
N23 Cu4 N17 175.3(3) . . ?
N20 Cu6 N13 176.8(3) . . ?
N11 Cu8 N24 175.1(3) . . ?
N21 Cu9 N5 177.1(3) . . ?
N25 Cu5 N7 176.5(3) . . ?
N9 Cu3 N19 174.1(3) . . ?
N18 Cu7 N22 178.2(3) . . ?
N3 Cu2 N27 175.1(3) . . ?
C1 N1 H1 118.8 . . ?
C1 N1 C62 122.3(8) . . ?
C62 N1 H1 118.8 . . ?
C10 N4 H4 119.4 . . ?
C10 N4 C46 121.2(8) . . ?
C46 N4 H4 119.4 . . ?
C14 N6 H6 119.3 . . ?
C38 N6 H6 119.3 . . ?
C38 N6 C14 121.5(8) . . ?
C99 O9 H9 109.5 . . ?
C98 N8 H8 119.2 . . ?
C98 N8 C67 121.6(8) . . ?
C67 N8 H8 119.2 . . ?
C18 N10 H10 119.9 . . ?
C18 N10 C56 120.3(8) . . ?
C56 N10 H10 119.9 . . ?
O8 C1 N1 122.9(8) . . ?
O8 C1 C20 121.4(9) . . ?
N1 C1 C20 115.7(8) . . ?
C16 N12 H12 119.2 . . ?
C16 N12 C78 121.6(9) . . ?
C78 N12 H12 119.2 . . ?
C54 N14 H14A 119.9 . . ?
C54 N14 C96 120.2(8) . . ?
C96 N14 H14A 119.9 . . ?
C8 N16 H16 119.3 . . ?
C8 N16 C68 121.4(8) . . ?
C68 N16 H16 119.3 . . ?
C105 O5 H5A 109.5 . . ?
N27 N20 Cu6 120.1(4) . . ?
C42 N20 Cu6 131.2(4) . . ?
C42 N20 N27 108.0 . . ?
N20 N27 Cu2 116.3(4) . . ?
C84 N27 Cu2 133.3(3) . . ?
C84 N27 N20 108.0 . . ?
N27 C84 H84 126.0 . . ?
N27 C84 C20 108.0 . . ?
C20 C84 H84 126.0 . . ?
C84 C20 C1 124.9(6) . . ?
C42 C20 C1 126.7(6) . . ?
C42 C20 C84 108.0 . . ?
N20 C42 C20 108.0 . . ?
N20 C42 H42 126.0 . . ?
C20 C42 H42 126.0 . . ?
O11 C6 N26 123.2(8) . . ?
O11 C6 C44 122.2(8) . . ?
N26 C6 C44 114.6(8) . . ?
O10 C8 N16 123.0(9) . . ?
O10 C8 C28 120.9(8) . . ?
N16 C8 C28 116.1(7) . . ?
O3 C10 N4 122.0(9) . . ?
O3 C10 C77 122.2(8) . . ?
N4 C10 C77 115.7(8) . . ?
C6 N26 H26 119.4 . . ?
C6 N26 C52 121.2(8) . . ?
C52 N26 H26 119.4 . . ?
N6 C14 H14 108.2 . . ?
N6 C14 C102 109.4(8) . . ?
N6 C14 C80 110.1(8) . . ?
C102 C14 H14 108.2 . . ?
C80 C14 H14 108.2 . . ?
C80 C14 C102 112.6(8) . . ?
O1 C16 N12 123.6(9) . . ?
O1 C16 C26 121.5(8) . . ?
N12 C16 C26 114.7(8) . . ?
C32 N2 Cu1 132.5(3) . . ?
N11 N2 Cu1 118.4(3) . . ?
N11 N2 C32 108.0 . . ?
N2 C32 H32 126.0 . . ?
C26 C32 N2 108.0 . . ?
C26 C32 H32 126.0 . . ?
C32 C26 C16 127.8(6) . . ?
C32 C26 C31 108.0 . . ?
C31 C26 C16 123.8(6) . . ?
C26 C31 H31 126.0 . . ?
N11 C31 C26 108.0 . . ?
N11 C31 H31 126.0 . . ?
N2 N11 Cu8 121.4(3) . . ?
C31 N11 Cu8 130.6(3) . . ?
C31 N11 N2 108.0 . . ?
C24 N17 Cu4 133.9(3) . . ?
C24 N17 N25 108.0 . . ?
N25 N17 Cu4 117.8(3) . . ?
N17 C24 H24 126.0 . . ?
N17 C24 C4 108.0 . . ?
C4 C24 H24 126.0 . . ?
C24 C4 C12 108.0 . . ?
C24 C4 C98 127.2(6) . . ?
C12 C4 C98 124.5(6) . . ?
C4 C12 H12A 126.0 . . ?
N25 C12 C4 108.0 . . ?
N25 C12 H12A 126.0 . . ?
N17 N25 Cu5 121.2(3) . . ?
C12 N25 Cu5 130.8(3) . . ?
C12 N25 N17 108.0 . . ?
O4 C18 N10 122.0(9) . . ?
O4 C18 C58 121.8(8) . . ?
N10 C18 C58 116.2(8) . . ?
N13 N9 Cu3 121.5(3) . . ?
N13 N9 C5 108.0 . . ?
C5 N9 Cu3 129.9(4) . . ?
N9 N13 Cu6 119.1(3) . . ?
N9 N13 C25 108.0 . . ?
C25 N13 Cu6 132.0(3) . . ?
N13 C25 H25 126.0 . . ?
C58 C25 N13 108.0 . . ?
C58 C25 H25 126.0 . . ?
C25 C58 C18 123.3(6) . . ?
C5 C58 C18 127.9(6) . . ?
C5 C58 C25 108.0 . . ?
N9 C5 H5 126.0 . . ?
C58 C5 N9 108.0 . . ?
C58 C5 H5 126.0 . . ?
C41 C28 C8 127.3(5) . . ?
C41 C28 C57 108.0 . . ?
C57 C28 C8 124.7(5) . . ?
C28 C41 H41 126.0 . . ?
C28 C41 N23 108.0 . . ?
N23 C41 H41 126.0 . . ?
C41 N23 Cu4 131.2(3) . . ?
C41 N23 N18 108.0 . . ?
N18 N23 Cu4 120.6(3) . . ?
N23 N18 Cu7 120.4(3) . . ?
N23 N18 C57 108.0 . . ?
C57 N18 Cu7 131.3(3) . . ?
C28 C57 N18 108.0 . . ?
C28 C57 H57 126.0 . . ?
N18 C57 H57 126.0 . . ?
O6 C38 N6 122.4(9) . . ?
O6 C38 C17 122.9(8) . . ?
N6 C38 C17 114.7(8) . . ?
C35 C40 H40 120.0 . . ?
C35 C40 C86 120.0 . . ?
C86 C40 H40 120.0 . . ?
C40 C35 H35 120.0 . . ?
C94 C35 C40 120.0 . . ?
C94 C35 H35 120.0 . . ?
C35 C94 H94 120.0 . . ?
C35 C94 C22 120.0 . . ?
C22 C94 H94 120.0 . . ?
C94 C22 H22 120.0 . . ?
C94 C22 C92 120.0 . . ?
C92 C22 H22 120.0 . . ?
C22 C92 C96 119.4(6) . . ?
C86 C92 C22 120.0 . . ?
C86 C92 C96 120.6(6) . . ?
C40 C86 H86 120.0 . . ?
C92 C86 C40 120.0 . . ?
C92 C86 H86 120.0 . . ?
C36 C44 C6 126.4(5) . . ?
C72 C44 C6 125.4(5) . . ?
C72 C44 C36 108.0 . . ?
C44 C36 H36 126.0 . . ?
C44 C36 N5 108.0 . . ?
N5 C36 H36 126.0 . . ?
C36 N5 Cu9 133.3(3) . . ?
N24 N5 Cu9 118.7(3) . . ?
N24 N5 C36 108.0 . . ?
N5 N24 Cu8 117.4(3) . . ?
N5 N24 C72 108.0 . . ?
C72 N24 Cu8 132.8(3) . . ?
C44 C72 N24 108.0 . . ?
C44 C72 H72 126.0 . . ?
N24 C72 H72 126.0 . . ?
N4 C46 H46 108.5 . . ?
N4 C46 C74 109.7(7) . . ?
N4 C46 C9 109.2(8) . . ?
C74 C46 H46 108.5 . . ?
C9 C46 H46 108.5 . . ?
C9 C46 C74 112.2(8) . . ?
N22 C48 H48 126.0 . . ?
N22 C48 C17 108.0 . . ?
C17 C48 H48 126.0 . . ?
C48 N22 Cu7 133.7(3) . . ?
C48 N22 N7 108.0 . . ?
N7 N22 Cu7 118.2(3) . . ?
N22 N7 Cu5 119.1(3) . . ?
C11 N7 Cu5 131.9(3) . . ?
C11 N7 N22 108.0 . . ?
N7 C11 H11 126.0 . . ?
N7 C11 C17 108.0 . . ?
C17 C11 H11 126.0 . . ?
C48 C17 C38 125.8(5) . . ?
C11 C17 C38 125.4(5) . . ?
C11 C17 C48 108.0 . . ?
N26 C52 H52 108.4 . . ?
N26 C52 C60 108.3(8) . . ?
N26 C52 C34 109.4(8) . . ?
C60 C52 H52 108.4 . . ?
C60 C52 C34 113.8(8) . . ?
C34 C52 H52 108.4 . . ?
O2 C54 N14 122.7(9) . . ?
O2 C54 C30 122.0(9) . . ?
N14 C54 C30 115.2(8) . . ?
N10 C56 H56 108.2 . . ?
N10 C56 C88 109.2(8) . . ?
N10 C56 C63 111.4(7) . . ?
C88 C56 H56 108.2 . . ?
C88 C56 C63 111.5(8) . . ?
C63 C56 H56 108.2 . . ?
C52 C60 H60A 109.5 . . ?
C52 C60 H60B 109.5 . . ?
C52 C60 H60C 109.5 . . ?
H60A C60 H60B 109.5 . . ?
H60A C60 H60C 109.5 . . ?
H60B C60 H60C 109.5 . . ?
N1 C62 H62 107.4 . . ?
N1 C62 C73 109.6(8) . . ?
N1 C62 C70 112.8(8) . . ?
C73 C62 H62 107.4 . . ?
C73 C62 C70 112.0(9) . . ?
C70 C62 H62 107.4 . . ?
H64A C64 H64B 109.5 . . ?
H64A C64 H64C 109.5 . . ?
H64B C64 H64C 109.5 . . ?
C96 C64 H64A 109.5 . . ?
C96 C64 H64B 109.5 . . ?
C96 C64 H64C 109.5 . . ?
C69 C66 H66 120.0 . . ?
C69 C66 C53 120.0 . . ?
C53 C66 H66 120.0 . . ?
C66 C69 H69 120.0 . . ?
C66 C69 C89 120.0 . . ?
C89 C69 H69 120.0 . . ?
C69 C89 H89 120.0 . . ?
C74 C89 C69 120.0 . . ?
C74 C89 H89 120.0 . . ?
C89 C74 C46 119.6(5) . . ?
C89 C74 C83 120.0 . . ?
C83 C74 C46 120.4(5) . . ?
C74 C83 H83 120.0 . . ?
C53 C83 C74 120.0 . . ?
C53 C83 H83 120.0 . . ?
C66 C53 H53 120.0 . . ?
C83 C53 C66 120.0 . . ?
C83 C53 H53 120.0 . . ?
N16 C68 H68 108.5 . . ?
N16 C68 C75 109.1(8) . . ?
N16 C68 C104 110.8(8) . . ?
C75 C68 H68 108.5 . . ?
C75 C68 C104 111.3(8) . . ?
C104 C68 H68 108.5 . . ?
N12 C78 H78 108.7 . . ?
N12 C78 C15 109.3(8) . . ?
N12 C78 C106 109.5(8) . . ?
C15 C78 H78 108.7 . . ?
C15 C78 C106 111.8(9) . . ?
C106 C78 H78 108.7 . . ?
C56 C88 H88A 109.5 . . ?
C56 C88 H88B 109.5 . . ?
C56 C88 H88C 109.5 . . ?
H88A C88 H88B 109.5 . . ?
H88A C88 H88C 109.5 . . ?
H88B C88 H88C 109.5 . . ?
N14 C96 C92 110.8(7) . . ?
N14 C96 C64 108.2(8) . . ?
N14 C96 H96 108.3 . . ?
C92 C96 H96 108.3 . . ?
C64 C96 C92 112.7(8) . . ?
C64 C96 H96 108.3 . . ?
O7 C98 N8 122.5(9) . . ?
O7 C98 C4 121.4(8) . . ?
N8 C98 C4 116.1(8) . . ?
C14 C102 H10A 109.5 . . ?
C14 C102 H10B 109.5 . . ?
C14 C102 H10C 109.5 . . ?
H10A C102 H10B 109.5 . . ?
H10A C102 H10C 109.5 . . ?
H10B C102 H10C 109.5 . . ?
C71 C7 H7 120.0 . . ?
C71 C7 C90 120.0 . . ?
C90 C7 H7 120.0 . . ?
C7 C71 C67 120.4(6) . . ?
C47 C71 C7 120.0 . . ?
C47 C71 C67 119.6(6) . . ?
C71 C47 H47 120.0 . . ?
C95 C47 C71 120.0 . . ?
C95 C47 H47 120.0 . . ?
C47 C95 H95 120.0 . . ?
C79 C95 C47 120.0 . . ?
C79 C95 H95 120.0 . . ?
C95 C79 H79 120.0 . . ?
C95 C79 C90 120.0 . . ?
C90 C79 H79 120.0 . . ?
C7 C90 H90 120.0 . . ?
C79 C90 C7 120.0 . . ?
C79 C90 H90 120.0 . . ?
N3 C29 H29 126.0 . . ?
N3 C29 C30 108.0 . . ?
C30 C29 H29 126.0 . . ?
C29 N3 Cu2 129.8(3) . . ?
N19 N3 Cu2 122.2(3) . . ?
N19 N3 C29 108.0 . . ?
N3 N19 Cu3 117.6(3) . . ?
N3 N19 C50 108.0 . . ?
C50 N19 Cu3 134.0(3) . . ?
N19 C50 H50 126.0 . . ?
N19 C50 C30 108.0 . . ?
C30 C50 H50 126.0 . . ?
C29 C30 C54 123.6(5) . . ?
C29 C30 C50 108.0 . . ?
C50 C30 C54 127.9(6) . . ?
C19 C59 H59 120.0 . . ?
C19 C59 C82 120.0 . . ?
C82 C59 H59 120.0 . . ?
C59 C19 H19 120.0 . . ?
C2 C19 C59 120.0 . . ?
C2 C19 H19 120.0 . . ?
C19 C2 H2 120.0 . . ?
C33 C2 C19 120.0 . . ?
C33 C2 H2 120.0 . . ?
C2 C33 H33 120.0 . . ?
C2 C33 C63 120.0 . . ?
C63 C33 H33 120.0 . . ?
C33 C63 C56 120.5(6) . . ?
C33 C63 C82 120.0 . . ?
C82 C63 C56 119.5(6) . . ?
C59 C82 H82 120.0 . . ?
C63 C82 C59 120.0 . . ?
C63 C82 H82 120.0 . . ?
C78 C15 H15A 109.5 . . ?
C78 C15 H15B 109.5 . . ?
C78 C15 H15C 109.5 . . ?
H15A C15 H15B 109.5 . . ?
H15A C15 H15C 109.5 . . ?
H15B C15 H15C 109.5 . . ?
N8 C67 C71 110.0(7) . . ?
N8 C67 H67 108.5 . . ?
N8 C67 C3 110.3(8) . . ?
C71 C67 H67 108.5 . . ?
C3 C67 C71 111.1(8) . . ?
C3 C67 H67 108.5 . . ?
C46 C9 H9A 109.5 . . ?
C46 C9 H9B 109.5 . . ?
C46 C9 H9C 109.5 . . ?
H9A C9 H9B 109.5 . . ?
H9A C9 H9C 109.5 . . ?
H9B C9 H9C 109.5 . . ?
C62 C73 H73A 109.5 . . ?
C62 C73 H73B 109.5 . . ?
C62 C73 H73C 109.5 . . ?
H73A C73 H73B 109.5 . . ?
H73A C73 H73C 109.5 . . ?
H73B C73 H73C 109.5 . . ?
C77 C37 H37 126.0 . . ?
N21 C37 H37 126.0 . . ?
N21 C37 C77 108.0 . . ?
C37 C77 C10 124.6(5) . . ?
C110 C77 C10 126.9(6) . . ?
C110 C77 C37 108.0 . . ?
C77 C110 H110 126.0 . . ?
C77 C110 N15 108.0 . . ?
N15 C110 H110 126.0 . . ?
C110 N15 Cu1 131.9(3) . . ?
N21 N15 Cu1 120.1(3) . . ?
N21 N15 C110 108.0 . . ?
C37 N21 Cu9 130.5(3) . . ?
N15 N21 Cu9 119.7(3) . . ?
N15 N21 C37 108.0 . . ?
C68 C75 H75A 109.5 . . ?
C68 C75 H75B 109.5 . . ?
C68 C75 H75C 109.5 . . ?
H75A C75 H75B 109.5 . . ?
H75A C75 H75C 109.5 . . ?
H75B C75 H75C 109.5 . . ?
C21 C87 H87 120.0 . . ?
C21 C87 C108 120.0 . . ?
C108 C87 H87 120.0 . . ?
C87 C21 H21 120.0 . . ?
C87 C21 C65 120.0 . . ?
C65 C21 H21 120.0 . . ?
C21 C65 H65 120.0 . . ?
C70 C65 C21 120.0 . . ?
C70 C65 H65 120.0 . . ?
C65 C70 C62 121.9(5) . . ?
C65 C70 C112 120.0 . . ?
C112 C70 C62 118.1(5) . . ?
C70 C112 H112 120.0 . . ?
C108 C112 C70 120.0 . . ?
C108 C112 H112 120.0 . . ?
C87 C108 H108 120.0 . . ?
C112 C108 C87 120.0 . . ?
C112 C108 H108 120.0 . . ?
C55 C45 H45 120.0 . . ?
C55 C45 C23 120.0 . . ?
C23 C45 H45 120.0 . . ?
C45 C55 H55 120.0 . . ?
C109 C55 C45 120.0 . . ?
C109 C55 H55 120.0 . . ?
C55 C109 H109 120.0 . . ?
C55 C109 C27 120.0 . . ?
C27 C109 H109 120.0 . . ?
C109 C27 H27 120.0 . . ?
C80 C27 C109 120.0 . . ?
C80 C27 H27 120.0 . . ?
C27 C80 C14 118.9(6) . . ?
C27 C80 C23 120.0 . . ?
C23 C80 C14 121.1(6) . . ?
C45 C23 H23 120.0 . . ?
C80 C23 C45 120.0 . . ?
C80 C23 H23 120.0 . . ?
C13 C91 H91 120.0 . . ?
C13 C91 C106 120.0 . . ?
C106 C91 H91 120.0 . . ?
C91 C13 H13 120.0 . . ?
C49 C13 C91 120.0 . . ?
C49 C13 H13 120.0 . . ?
C13 C49 H49 120.0 . . ?
C13 C49 C39 120.0 . . ?
C39 C49 H49 120.0 . . ?
C49 C39 H39 120.0 . . ?
C49 C39 C76 120.0 . . ?
C76 C39 H39 120.0 . . ?
C39 C76 H76 120.0 . . ?
C39 C76 C106 120.0 . . ?
C106 C76 H76 120.0 . . ?
C91 C106 C78 120.2(6) . . ?
C76 C106 C78 119.8(6) . . ?
C76 C106 C91 120.0 . . ?
C67 C3 H3A 109.5 . . ?
C67 C3 H3B 109.5 . . ?
C67 C3 H3C 109.5 . . ?
H3A C3 H3B 109.5 . . ?
H3A C3 H3C 109.5 . . ?
H3B C3 H3C 109.5 . . ?
O9 C99 H99A 108.7 . . ?
O9 C99 H99B 108.7 . . ?
O9 C99 C107 114.2(12) . . ?
H99A C99 H99B 107.6 . . ?
C107 C99 H99A 108.7 . . ?
C107 C99 H99B 108.7 . . ?
C93 C101 H101 120.0 . . ?
C93 C101 C81 120.0 . . ?
C81 C101 H101 120.0 . . ?
C101 C93 H93 120.0 . . ?
C97 C93 C101 120.0 . . ?
C97 C93 H93 120.0 . . ?
C93 C97 H97 120.0 . . ?
C93 C97 C61 120.0 . . ?
C61 C97 H97 120.0 . . ?
C97 C61 H61 120.0 . . ?
C34 C61 C97 120.0 . . ?
C34 C61 H61 120.0 . . ?
C61 C34 C52 119.2(6) . . ?
C81 C34 C52 120.8(6) . . ?
C81 C34 C61 120.0 . . ?
C101 C81 H81 120.0 . . ?
C34 C81 C101 120.0 . . ?
C34 C81 H81 120.0 . . ?
C51 C103 H103 120.0 . . ?
C51 C103 C85 120.0 . . ?
C85 C103 H103 120.0 . . ?
C103 C51 H51 120.0 . . ?
C103 C51 C43 120.0 . . ?
C43 C51 H51 120.0 . . ?
C51 C43 H43 120.0 . . ?
C104 C43 C51 120.0 . . ?
C104 C43 H43 120.0 . . ?
C43 C104 C68 119.7(5) . . ?
C43 C104 C100 120.0 . . ?
C100 C104 C68 120.3(5) . . ?
C104 C100 H100 120.0 . . ?
C104 C100 C85 120.0 . . ?
C85 C100 H100 120.0 . . ?
C103 C85 H85 120.0 . . ?
C100 C85 C103 120.0 . . ?
C100 C85 H85 120.0 . . ?
O5 C105 H105 123.6 . . ?
O5 C105 C111 112.8(14) . . ?
C111 C105 H105 123.6 . . ?
C99 C107 H10D 109.5 . . ?
C99 C107 H10E 109.5 . . ?
C99 C107 H10F 109.5 . . ?
H10D C107 H10E 109.5 . . ?
H10D C107 H10F 109.5 . . ?
H10E C107 H10F 109.5 . . ?
C105 C111 H11A 109.5 . . ?
C105 C111 H11B 109.5 . . ?
C105 C111 H11C 109.5 . . ?
H11A C111 H11B 109.5 . . ?
H11A C111 H11C 109.5 . . ?
H11B C111 H11C 109.5 . . ?

_shelx_res_file                  
;
TITL R_1_a.res in P2(1)
    R_1.res
    created by SHELXL-2018/3 at 08:41:55 on 04-Jun-2024
REM Old TITL R_1 in P2(1)/m
REM SHELXT solution in P2(1)
REM R1 0.114, Rweak 0.093, Alpha 0.006, Orientation as input
REM Flack x = 0.022 ( 0.033 ) from Parsons' quotients
REM Formula found by SHELXT: C124 N16 O10 Cu9
CELL 1.54184 9.098 19.5551 33.1683 90 97.666 90
ZERR 2 0.0001 0.0003 0.0005 0 0.001 0
LATT -1
SYMM -X,0.5+Y,-Z
SFAC C H Cu N O
UNIT 224 238 18 54 22

L.S. 4 0 0
PLAN  16
TEMP -173
BOND $H
list 4
fmap 2 53
acta
MORE -1
TWIN -1 0 0 0 -1 0 0 0 -1 2
OMIT -11 -6 4
OMIT -11 -6 12
OMIT -11 -6 13
OMIT -11 -5 12
OMIT -11 -5 13
OMIT -11 -5 14
OMIT -11 -4 7
OMIT -11 -4 12
OMIT -11 -4 13
OMIT -11 -4 14
OMIT -11 -3 12
OMIT -11 -2 11
OMIT -11 -2 12
OMIT -11 -1 11
OMIT -11 -1 12
OMIT -11 0 4
OMIT -11 0 7
OMIT -11 0 9
OMIT -11 0 10
OMIT -11 0 11
OMIT -11 1 7
OMIT -11 1 9
OMIT -11 1 10
OMIT -11 1 12
OMIT -11 2 7
OMIT -11 2 8
OMIT -11 2 9
OMIT -11 2 10
OMIT -11 2 12
OMIT -11 2 13
OMIT -11 3 7
OMIT -11 3 8
OMIT -11 3 9
OMIT -11 3 12
OMIT -11 3 13
OMIT -11 4 3
OMIT -11 4 9
OMIT -11 4 12
OMIT -11 4 13
OMIT -11 5 2
OMIT -11 5 10
OMIT -11 5 11
OMIT -11 5 12
OMIT -11 6 3
OMIT -11 6 11
OMIT -10 -11 9
OMIT -10 -11 10
OMIT -10 -10 11
OMIT -10 -2 12
OMIT -10 -2 13
OMIT -10 -2 14
OMIT -10 -2 15
OMIT -10 -2 18
OMIT -10 -2 20
OMIT -10 -1 12
OMIT -10 -1 13
OMIT -10 -1 14
OMIT -10 -1 15
OMIT -10 -1 16
OMIT -10 -1 17
OMIT -10 -1 18
OMIT -10 0 7
OMIT -10 0 10
OMIT -10 0 17
OMIT -10 0 18
OMIT -10 1 15
OMIT -10 1 16
OMIT -10 1 17
OMIT -10 2 12
OMIT -10 2 23
OMIT -10 3 12
OMIT -10 5 12
OMIT -10 9 15
OMIT -9 -6 28
OMIT -9 -5 2
OMIT -9 -3 25
OMIT -9 -2 10
OMIT -9 -2 25
OMIT -9 -2 26
OMIT -9 -1 25
OMIT -9 -1 26
OMIT -9 0 26
OMIT -9 1 25
OMIT -9 2 10
OMIT -9 2 25
OMIT -8 -9 28
OMIT -8 -8 29
OMIT -8 3 19
OMIT -8 17 1
OMIT -7 0 15
OMIT -7 0 28
OMIT -5 -11 1
OMIT -5 -9 18
OMIT -5 9 2
OMIT -4 -5 16
OMIT -3 3 8
OMIT -3 3 16
OMIT -2 -7 15
OMIT -2 1 23
OMIT -2 2 14
OMIT -2 4 41
OMIT -1 -5 17
OMIT -1 5 17
OMIT -1 6 40
OMIT -1 8 13
OMIT -1 8 18
OMIT -1 9 19
OMIT -1 10 1
OMIT 0 -4 8
OMIT 0 -3 5
OMIT 0 -3 7
OMIT 0 -3 37
OMIT 0 -2 4
OMIT 0 -2 6
OMIT 0 -1 3
OMIT 0 0 2
OMIT 0 0 4
OMIT 0 1 1
OMIT 0 2 2
OMIT 0 2 6
OMIT 0 4 7
OMIT 1 -11 18
OMIT 1 -10 17
OMIT 1 -10 18
OMIT 1 -10 19
OMIT 1 -9 17
OMIT 1 -9 18
OMIT 1 -3 10
OMIT 1 -1 10
OMIT 1 1 31
OMIT 1 10 10
OMIT 1 13 16
OMIT 2 2 39
OMIT 2 3 25
OMIT 2 4 22
OMIT 2 8 33
OMIT 2 9 32
OMIT 2 16 4
OMIT 3 -1 7
OMIT 3 0 10
OMIT 3 0 35
OMIT 3 1 9
OMIT 3 1 34
OMIT 4 6 35
OMIT 4 7 34
OMIT 4 8 33
OMIT 4 9 32
OMIT 5 0 7
OMIT 5 0 9
OMIT 5 0 13
OMIT 5 8 32
OMIT 6 -9 0
OMIT 6 0 1
OMIT 6 0 3
OMIT 8 17 0
OMIT 8 17 1
OMIT 9 0 5
OMIT 10 -3 0
OMIT 10 -1 7
OMIT 10 0 6
OMIT 10 1 7
OMIT 10 4 8
OMIT 11 -4 4
OMIT 11 -1 0
OMIT 11 -1 1
OMIT 11 -1 2
OMIT 11 0 3
OMIT 11 1 0
OMIT 11 1 1
OMIT 11 1 2
OMIT 11 2 0
OMIT 11 2 1
OMIT 11 3 5
REM <olex2.extras>
REM <HklSrc "%.\\R_1.hkl">
REM </olex2.extras>

WGHT    0.095500   28.054298
BASF   0.05410
FVAR       0.17584
CU1   3    0.964393    0.549950    0.295303    11.00000    0.02368    0.02804 =
         0.01901    0.00304    0.00024   -0.00028
CU4   3    0.623505    0.591996    0.273943    11.00000    0.02257    0.03656 =
         0.01648    0.00337    0.00005    0.00045
CU6   3    1.223370    0.560232    0.206067    11.00000    0.02629    0.03210 =
         0.02053   -0.00616    0.00053   -0.00237
CU8   3    0.919822    0.394259    0.262596    11.00000    0.02506    0.03271 =
         0.01578   -0.00208   -0.00236    0.00065
CU9   3    0.877234    0.515199    0.198883    11.00000    0.02400    0.02727 =
         0.02078   -0.00376   -0.00081   -0.00055
CU5   3    0.619587    0.434505    0.303155    11.00000    0.02463    0.03195 =
         0.01942   -0.00330   -0.00135   -0.00278
CU3   3    1.303756    0.493860    0.296207    11.00000    0.02316    0.02607 =
         0.02776   -0.00349   -0.00101    0.00009
CU7   3    0.540970    0.467289    0.209102    11.00000    0.02405    0.02704 =
         0.02313    0.00312   -0.00021   -0.00005
CU2   3    1.213543    0.399921    0.216610    11.00000    0.02541    0.03090 =
         0.01881   -0.00027   -0.00274    0.00312
O1    5    0.916104    0.417020    0.452819    11.00000    0.04666    0.03759 =
         0.02059   -0.00050    0.00591    0.01439
O4    5    1.182752    0.813295    0.294898    11.00000    0.03155    0.02695 =
         0.02702    0.00004   -0.00878    0.00159
O6    5    0.399119    0.161762    0.254696    11.00000    0.03131    0.03133 =
         0.01944    0.00102    0.00576   -0.00155
O8    5    0.895030    0.401776    0.052009    11.00000    0.03577    0.02893 =
         0.02090   -0.00165    0.00158   -0.00990
O10   5    0.358617    0.689821    0.094806    11.00000    0.03466    0.03641 =
         0.02077    0.00203   -0.01124   -0.00191
O11   5    0.614210    0.231700    0.128153    11.00000    0.03524    0.03189 =
         0.02030   -0.00522    0.00604   -0.00640
O3    5    0.764391    0.806530    0.184235    11.00000    0.03892    0.02888 =
         0.02307    0.00104   -0.01109   -0.00406
O7    5    0.648074    0.643203    0.451597    11.00000    0.02804    0.03539 =
         0.01980   -0.00222   -0.00413    0.00522
O2    5    1.172956    0.237061    0.380030    11.00000    0.03678    0.03738 =
         0.02066    0.00130    0.01211    0.00680
N1    4    0.969385    0.507348    0.036429    11.00000    0.04134    0.02763 =
         0.02341    0.00209   -0.00773   -0.00854
AFIX  43
H1    2    1.026828    0.542387    0.044301    11.00000   -1.20000
AFIX   0
N4    4    0.926328    0.837161    0.238528    11.00000    0.02426    0.02529 =
         0.01789    0.00051   -0.00385   -0.00043
AFIX  43
H4    2    1.004030    0.824987    0.255731    11.00000   -1.20000
AFIX   0
N6    4    0.465656    0.167991    0.191586    11.00000    0.02557    0.03046 =
         0.01968    0.00075    0.00709   -0.00277
AFIX  43
H6    2    0.518539    0.189893    0.175341    11.00000   -1.20000
AFIX   0

O9    5    0.362490    0.659874    0.417237    11.00000    0.03595    0.04506 =
         0.02925   -0.00403   -0.00922    0.00354
AFIX 147
H9    2    0.454783    0.660099    0.424060    11.00000   -1.50000
AFIX   0

N8    4    0.765337    0.542008    0.467476    11.00000    0.02521    0.03149 =
         0.01786   -0.00314   -0.00298    0.00498
AFIX  43
H8    2    0.825255    0.511156    0.459288    11.00000   -1.20000
AFIX   0
N10   4    1.295497    0.775498    0.355018    11.00000    0.02666    0.02433 =
         0.01993    0.00007   -0.00519    0.00423
AFIX  43
H10   2    1.352350    0.744183    0.368242    11.00000   -1.20000
AFIX   0
C1    1    0.967945    0.453767    0.061298    11.00000    0.02810    0.03540 =
         0.01853   -0.00196   -0.00114   -0.00074
N12   4    1.020532    0.318167    0.433900    11.00000    0.03098    0.03114 =
         0.02270    0.00477    0.00556    0.00741
AFIX  43
H12   2    1.081159    0.300555    0.418105    11.00000   -1.20000
AFIX   0
N14   4    1.253433    0.172387    0.330837    11.00000    0.02425    0.02559 =
         0.02621   -0.00037    0.00536    0.00170
AFIX  43
H14A  2    1.310942    0.170729    0.311527    11.00000   -1.20000
AFIX   0
N16   4    0.519129    0.766327    0.127252    11.00000    0.03151    0.03145 =
         0.02031    0.00367   -0.00714   -0.00191
AFIX  43
H16   2    0.595964    0.772558    0.146006    11.00000   -1.20000
AFIX   0

O5    5    0.092092    0.644221    0.057893    11.00000    0.05257    0.03646 =
         0.05732    0.01020   -0.02571   -0.01138
AFIX 147
H5A   2    0.160833    0.653019    0.076695    11.00000   -1.50000
AFIX  56

N20   4    1.167717    0.506462    0.161380    11.00000    0.03129    0.03253 =
         0.01332   -0.00914    0.00583   -0.00187
N27   4    1.171269    0.434112    0.165038    11.00000    0.03302    0.03287 =
         0.01890   -0.00329    0.00287   -0.00182
C84   1    1.102692    0.405993    0.127737    11.00000    0.02569    0.03500 =
         0.02090   -0.00527   -0.00443   -0.00139
AFIX  43
H84   2    1.089807    0.358706    0.121711    11.00000   -1.20000
AFIX  55
C20   1    1.056757    0.460964    0.101025    11.00000    0.02032    0.03808 =
         0.02188   -0.00208    0.00211   -0.00217
C42   1    1.096945    0.523057    0.121817    11.00000    0.01350    0.02971 =
         0.03064   -0.00180   -0.00340   -0.00363
AFIX  43
H42   2    1.079539    0.567838    0.111135    11.00000   -1.20000
AFIX   0
C6    1    0.689789    0.279214    0.118732    11.00000    0.01917    0.02530 =
         0.02080   -0.00435    0.00448   -0.00535
C8    1    0.454061    0.705194    0.123640    11.00000    0.02582    0.02914 =
         0.01768   -0.00174   -0.00528    0.00082
C10   1    0.857680    0.790428    0.213030    11.00000    0.02865    0.02852 =
         0.01831    0.00014   -0.00293   -0.00436
N26   4    0.714927    0.291228    0.080124    11.00000    0.03074    0.03753 =
         0.01624   -0.00261    0.00145   -0.00529
AFIX  43
H26   2    0.780246    0.322452    0.075462    11.00000   -1.20000
AFIX   0
C14   1    0.390983    0.103292    0.177564    11.00000    0.03834    0.02641 =
         0.02865    0.00408    0.00270   -0.00129
AFIX  13
H14   2    0.400536    0.070659    0.200981    11.00000   -1.20000
AFIX   0
C16   1    0.972467    0.382621    0.427355    11.00000    0.03395    0.02987 =
         0.01673    0.00181    0.00028    0.00608
AFIX  56
N2    4    0.985651    0.479482    0.331499    11.00000    0.02368    0.01890 =
         0.01894    0.00215    0.00038   -0.00190
C32   1    1.001959    0.477280    0.374657    11.00000    0.02619    0.02593 =
         0.01893    0.00033   -0.00177    0.00126
AFIX  43
H32   2    1.022755    0.515150    0.392445    11.00000   -1.20000
AFIX  55
C26   1    0.981726    0.408533    0.386561    11.00000    0.01875    0.03001 =
         0.01920    0.00057    0.00720    0.00523
C31   1    0.952914    0.368248    0.350759    11.00000    0.02474    0.03911 =
         0.01289   -0.00464   -0.00520    0.00522
AFIX  43
H31   2    0.935136    0.320368    0.349751    11.00000   -1.20000
AFIX  55
N11   4    0.955339    0.412097    0.316729    11.00000    0.01918    0.03245 =
         0.02308    0.00546   -0.00269    0.00007
AFIX  56
N17   4    0.658250    0.572194    0.328697    11.00000    0.02077    0.03092 =
         0.01752    0.00452    0.00218   -0.00154
C24   1    0.684541    0.612693    0.364468    11.00000    0.01295    0.03773 =
         0.01601    0.00295    0.00338   -0.00254
AFIX  43
H24   2    0.697003    0.660925    0.365429    11.00000   -1.20000
AFIX  55
C4    1    0.688933    0.568439    0.398551    11.00000    0.01704    0.03459 =
         0.02389   -0.00028   -0.00098   -0.00480
C12   1    0.665357    0.500591    0.383844    11.00000    0.01776    0.04074 =
         0.02145   -0.00391    0.00124    0.00107
AFIX  43
H12A  2    0.662732    0.460657    0.400044    11.00000   -1.20000
AFIX  55
N25   4    0.646394    0.502912    0.340672    11.00000    0.01941    0.03674 =
         0.02164   -0.00434    0.00074   -0.00353
AFIX   0
C18   1    1.249375    0.767636    0.315555    11.00000    0.01370    0.02637 =
         0.02928   -0.00567    0.00120   -0.00228
AFIX  56
N9    4    1.300742    0.585281    0.289691    11.00000    0.03426    0.03895 =
         0.02254   -0.00346   -0.00674   -0.00171
N13   4    1.268379    0.615591    0.250611    11.00000    0.01970    0.02551 =
         0.02430   -0.00003    0.00563   -0.00091
C25   1    1.253826    0.687204    0.255960    11.00000    0.02605    0.02822 =
         0.01755   -0.00160   -0.00117   -0.00464
AFIX  43
H25   2    1.232244    0.720021    0.234883    11.00000   -1.20000
AFIX  55
C58   1    1.277194    0.701153    0.298347    11.00000    0.01440    0.02721 =
         0.03060   -0.00222    0.00206   -0.00166
C5    1    1.306190    0.638161    0.319194    11.00000    0.02479    0.02858 =
         0.02670    0.00187   -0.01102   -0.00116
AFIX  43
H5    2    1.325792    0.632406    0.347847    11.00000   -1.20000
AFIX  56
C28   1    0.497762    0.656673    0.156783    11.00000    0.02316    0.03181 =
         0.02540   -0.00139   -0.00347   -0.00070
C41   1    0.548150    0.672279    0.198131    11.00000    0.01708    0.02889 =
         0.02104    0.00169    0.00202    0.00388
AFIX  43
H41   2    0.562656    0.716799    0.209426    11.00000   -1.20000
AFIX  55
N23   4    0.573049    0.609656    0.219631    11.00000    0.02414    0.03214 =
         0.02027   -0.00148    0.00354    0.00295
N18   4    0.538049    0.555348    0.191571    11.00000    0.02963    0.02904 =
         0.01501   -0.00476   -0.00215   -0.00472
C57   1    0.491519    0.584406    0.152729    11.00000    0.02900    0.02677 =
         0.02415    0.00550    0.00189    0.00473
AFIX  43
H57   2    0.461486    0.559815    0.128316    11.00000   -1.20000
AFIX   0
C38   1    0.454453    0.193993    0.228562    11.00000    0.02141    0.02407 =
         0.02396   -0.00037    0.00138    0.00142
AFIX  66
C40   1    0.811708    0.126517    0.280352    11.00000    0.04554    0.03957 =
         0.04203    0.00638   -0.00739    0.00877
AFIX  43
H40   2    0.771230    0.143984    0.254514    11.00000   -1.20000
AFIX  65
C35   1    0.719551    0.095856    0.305296    11.00000    0.02484    0.05625 =
         0.05523    0.01016    0.00091    0.00612
AFIX  43
H35   2    0.616087    0.092367    0.296507    11.00000   -1.20000
AFIX  65
C94   1    0.778776    0.070300    0.343100    11.00000    0.03040    0.05920 =
         0.05831    0.01636    0.00918    0.00317
AFIX  43
H94   2    0.715790    0.049344    0.360148    11.00000   -1.20000
AFIX  65
C22   1    0.930160    0.075404    0.355960    11.00000    0.03509    0.04729 =
         0.03286    0.00904    0.00520    0.00174
AFIX  43
H22   2    0.970637    0.057937    0.381797    11.00000   -1.20000
AFIX  65
C92   1    1.022319    0.106065    0.331016    11.00000    0.03779    0.02656 =
         0.02986   -0.00057    0.00275    0.00037
C86   1    0.963095    0.131622    0.293212    11.00000    0.03997    0.03260 =
         0.03134    0.00196   -0.00438   -0.00035
AFIX  43
H86   2    1.026081    0.152577    0.276164    11.00000   -1.20000
AFIX  56
C44   1    0.760117    0.327528    0.148534    11.00000    0.02429    0.03156 =
         0.01529    0.00374   -0.00107    0.00312
C36   1    0.765643    0.399669    0.144085    11.00000    0.02860    0.02679 =
         0.01714   -0.00403   -0.00132   -0.00503
AFIX  43
H36   2    0.730274    0.424806    0.120246    11.00000   -1.20000
AFIX  55
N5    4    0.833318    0.427639    0.181525    11.00000    0.02456    0.02474 =
         0.02565   -0.00547   -0.00064   -0.00387
N24   4    0.869618    0.372785    0.209114    11.00000    0.02221    0.02752 =
         0.01582   -0.00084   -0.00182    0.00260
C72   1    0.824377    0.310913    0.188724    11.00000    0.02333    0.03737 =
         0.01473   -0.00026    0.00162   -0.00094
AFIX  43
H72   2    0.835200    0.266247    0.199993    11.00000   -1.20000
AFIX   0
C46   1    0.874748    0.907549    0.238270    11.00000    0.02640    0.03120 =
         0.02251    0.00189    0.00360    0.00012
AFIX  13
H46   2    0.861795    0.924592    0.209589    11.00000   -1.20000
AFIX  56
C48   1    0.493326    0.316494    0.205390    11.00000    0.03080    0.02571 =
         0.02112    0.00333   -0.00233   -0.00034
AFIX  43
H48   2    0.458073    0.311410    0.177276    11.00000   -1.20000
AFIX  55
N22   4    0.539286    0.378616    0.225384    11.00000    0.02600    0.02781 =
         0.02562   -0.00610    0.00005    0.00012
N7    4    0.583678    0.363822    0.267148    11.00000    0.01589    0.02701 =
         0.01759   -0.00272    0.00404    0.00318
C11   1    0.565153    0.292557    0.272965    11.00000    0.02230    0.02253 =
         0.02557   -0.00490   -0.00086    0.00061
AFIX  43
H11   2    0.586390    0.268647    0.297997    11.00000   -1.20000
AFIX  55
C17   1    0.509313    0.263307    0.234796    11.00000    0.01932    0.02845 =
         0.02248    0.00133    0.00291    0.00428
AFIX   0
C52   1    0.635222    0.253123    0.045788    11.00000    0.03545    0.02931 =
         0.01666   -0.00313   -0.00104   -0.00669
AFIX  13
H52   2    0.620897    0.205064    0.054803    11.00000   -1.20000
AFIX   0
C54   1    1.224604    0.232340    0.347264    11.00000    0.02696    0.03558 =
         0.01590   -0.00020    0.00262   -0.00158
C56   1    1.251685    0.836665    0.376816    11.00000    0.03123    0.02835 =
         0.02394   -0.00304    0.00140    0.00066
AFIX  13
H56   2    1.250909    0.876841    0.358137    11.00000   -1.20000
AFIX   0
C60   1    0.730236    0.251638    0.011944    11.00000    0.03753    0.03659 =
         0.01788   -0.00647    0.00262   -0.00734
AFIX 137
H60A  2    0.755938    0.298503    0.005092    11.00000   -1.50000
H60B  2    0.675460    0.229647   -0.012041    11.00000   -1.50000
H60C  2    0.821149    0.225796    0.020753    11.00000   -1.50000
AFIX   0
C62   1    0.879146    0.509882   -0.003326    11.00000    0.03681    0.03643 =
         0.01888    0.00081   -0.00776   -0.00894
AFIX  13
H62   2    0.873841    0.462364   -0.014567    11.00000   -1.20000
AFIX   0
C64   1    1.271314    0.049010    0.329643    11.00000    0.03542    0.02633 =
         0.04085    0.00379   -0.00015    0.00130
AFIX 137
H64A  2    1.264099    0.051187    0.299926    11.00000   -1.50000
H64B  2    1.227171    0.006193    0.337606    11.00000   -1.50000
H64C  2    1.375832    0.050824    0.341502    11.00000   -1.50000
AFIX  66
C66   1    0.451388    0.913612    0.282876    11.00000    0.04026    0.03343 =
         0.05504    0.00370    0.01575    0.00247
AFIX  43
H66   2    0.357957    0.914637    0.292682    11.00000   -1.20000
AFIX  65
C69   1    0.570606    0.880103    0.305003    11.00000    0.04531    0.05613 =
         0.04326    0.00835    0.01407    0.00267
AFIX  43
H69   2    0.558655    0.858226    0.329932    11.00000   -1.20000
AFIX  65
C89   1    0.707309    0.878604    0.290655    11.00000    0.03279    0.06519 =
         0.03411    0.00931    0.00316    0.01067
AFIX  43
H89   2    0.788789    0.855701    0.305778    11.00000   -1.20000
AFIX  65
C74   1    0.724795    0.910613    0.254181    11.00000    0.02276    0.02558 =
         0.03206   -0.00122    0.00071   -0.00538
C83   1    0.605578    0.944123    0.232054    11.00000    0.03143    0.04182 =
         0.05225    0.01578    0.01143    0.00364
AFIX  43
H83   2    0.617530    0.966000    0.207125    11.00000   -1.20000
AFIX  65
C53   1    0.468875    0.945623    0.246401    11.00000    0.03316    0.04348 =
         0.07193    0.01196    0.00233    0.00680
AFIX  43
H53   2    0.387395    0.968525    0.231278    11.00000   -1.20000
AFIX   0
C68   1    0.466337    0.822504    0.101087    11.00000    0.02921    0.03275 =
         0.01680    0.00332   -0.00156    0.00224
AFIX  13
H68   2    0.448802    0.805508    0.072413    11.00000   -1.20000
AFIX   0
C78   1    0.974284    0.276191    0.466875    11.00000    0.04081    0.03297 =
         0.01950    0.00679    0.00946    0.00824
AFIX  13
H78   2    0.987148    0.303610    0.492553    11.00000   -1.20000
AFIX   0
C88   1    1.366804    0.849896    0.413807    11.00000    0.02985    0.04316 =
         0.03065   -0.01312    0.00395   -0.00381
AFIX 137
H88A  2    1.378936    0.808649    0.430706    11.00000   -1.50000
H88B  2    1.333608    0.887765    0.429712    11.00000   -1.50000
H88C  2    1.461833    0.861773    0.404771    11.00000   -1.50000
AFIX   0
C96   1    1.189322    0.108892    0.344904    11.00000    0.03245    0.02798 =
         0.02362    0.00160    0.00051   -0.00115
AFIX  13
H96   2    1.206012    0.108374    0.375319    11.00000   -1.20000
AFIX   0
C98   1    0.701075    0.587697    0.440760    11.00000    0.01752    0.02917 =
         0.02420    0.00432    0.00009   -0.00127
C102  1    0.468237    0.072480    0.144263    11.00000    0.04637    0.02763 =
         0.02371   -0.00270    0.00324    0.00424
AFIX 137
H10A  2    0.471398    0.106106    0.122488    11.00000   -1.50000
H10B  2    0.413824    0.031858    0.133294    11.00000   -1.50000
H10C  2    0.569581    0.059496    0.155413    11.00000   -1.50000
AFIX  66
C7    1    0.542230    0.450043    0.491916    11.00000    0.03406    0.04001 =
         0.02844    0.00805    0.00209   -0.00606
AFIX  43
H7    2    0.606714    0.429184    0.475253    11.00000   -1.20000
AFIX  65
C71   1    0.586498    0.508860    0.513758    11.00000    0.04404    0.03618 =
         0.01795    0.00785    0.00387    0.00928
C47   1    0.492149    0.539379    0.538138    11.00000    0.04811    0.04853 =
         0.04222    0.00291    0.00536    0.00694
AFIX  43
H47   2    0.522406    0.579577    0.553066    11.00000   -1.20000
AFIX  65
C95   1    0.353532    0.511082    0.540675    11.00000    0.04758    0.06723 =
         0.07147    0.01721    0.02623    0.01221
AFIX  43
H95   2    0.289049    0.531941    0.557338    11.00000   -1.20000
AFIX  65
C79   1    0.309262    0.452266    0.518833    11.00000    0.03429    0.06797 =
         0.06631    0.02409    0.00700   -0.00376
AFIX  43
H79   2    0.214522    0.432927    0.520568    11.00000   -1.20000
AFIX  65
C90   1    0.403609    0.421746    0.494453    11.00000    0.05425    0.05067 =
         0.03925    0.01259   -0.00573   -0.00782
AFIX  43
H90   2    0.373353    0.381547    0.479526    11.00000   -1.20000
AFIX  56
C29   1    1.217618    0.294674    0.280022    11.00000    0.03072    0.02766 =
         0.01795   -0.00266   -0.00317    0.00194
AFIX  43
H29   2    1.186252    0.257285    0.262695    11.00000   -1.20000
AFIX  55
N3    4    1.239689    0.362883    0.267425    11.00000    0.02419    0.02325 =
         0.02414   -0.00491   -0.00628   -0.00527
N19   4    1.286373    0.402527    0.302682    11.00000    0.02139    0.03394 =
         0.01525   -0.00696    0.00070   -0.00296
C50   1    1.293154    0.358819    0.337068    11.00000    0.02401    0.03870 =
         0.01580    0.00248    0.00658    0.00876
AFIX  43
H50   2    1.321196    0.371879    0.364608    11.00000   -1.20000
AFIX  55
C30   1    1.250661    0.292162    0.323063    11.00000    0.02584    0.02568 =
         0.01967   -0.00087   -0.00154    0.00229
AFIX  66
C59   1    0.858106    0.877638    0.396203    11.00000    0.04488    0.05861 =
         0.04170    0.00341    0.00835    0.02205
AFIX  43
H59   2    0.791378    0.915212    0.393015    11.00000   -1.20000
AFIX  65
C19   1    0.815549    0.816656    0.412804    11.00000    0.02459    0.08482 =
         0.03449   -0.00771    0.00838    0.00706
AFIX  43
H19   2    0.719735    0.812552    0.420963    11.00000   -1.20000
AFIX  65
C2    1    0.913182    0.761679    0.417468    11.00000    0.03516    0.06339 =
         0.03091    0.00133   -0.00102   -0.00702
AFIX  43
H2    2    0.884095    0.720000    0.428815    11.00000   -1.20000
AFIX  65
C33   1    1.053373    0.767684    0.405531    11.00000    0.04418    0.03968 =
         0.03220   -0.00087   -0.00146    0.00348
AFIX  43
H33   2    1.120100    0.730109    0.408718    11.00000   -1.20000
AFIX  65
C63   1    1.095932    0.828665    0.388929    11.00000    0.02603    0.02816 =
         0.02654   -0.01232   -0.00624    0.00093
C82   1    0.998300    0.883643    0.384265    11.00000    0.04147    0.04165 =
         0.02784   -0.00065    0.00079    0.00933
AFIX  43
H82   2    1.027387    0.925321    0.372919    11.00000   -1.20000
AFIX   0
C15   1    1.072466    0.213143    0.473005    11.00000    0.04327    0.04619 =
         0.03155    0.00487    0.00868    0.01230
AFIX 137
H15A  2    1.067214    0.187858    0.447343    11.00000   -1.50000
H15B  2    1.038302    0.183791    0.493829    11.00000   -1.50000
H15C  2    1.175177    0.227135    0.481795    11.00000   -1.50000
AFIX   0
C67   1    0.738446    0.542044    0.510056    11.00000    0.03968    0.02814 =
         0.01851   -0.00123   -0.00180   -0.00202
AFIX  13
H67   2    0.736199    0.590527    0.519542    11.00000   -1.20000
AFIX   0
C9    1    0.991361    0.951462    0.263427    11.00000    0.03665    0.02377 =
         0.03711   -0.00252    0.00088   -0.00322
AFIX 137
H9A   2    1.001815    0.936751    0.291911    11.00000   -1.50000
H9B   2    0.960625    0.999514    0.261536    11.00000   -1.50000
H9C   2    1.086622    0.946357    0.253009    11.00000   -1.50000
AFIX   0
C73   1    0.955969    0.554387   -0.032163    11.00000    0.04153    0.05973 =
         0.02351    0.00658    0.00178   -0.00840
AFIX 137
H73A  2    0.966405    0.601081   -0.021435    11.00000   -1.50000
H73B  2    0.896414    0.555041   -0.059055    11.00000   -1.50000
H73C  2    1.054314    0.535555   -0.034478    11.00000   -1.50000
AFIX  56
C37   1    0.888192    0.665935    0.194188    11.00000    0.01625    0.03302 =
         0.01964   -0.00445   -0.00258    0.00314
AFIX  43
H37   2    0.872174    0.670866    0.165443    11.00000   -1.20000
AFIX  55
C77   1    0.893425    0.719830    0.223036    11.00000    0.01727    0.03042 =
         0.02495   -0.00030    0.00117   -0.00072
C110  1    0.919572    0.690578    0.262527    11.00000    0.01921    0.02874 =
         0.02289   -0.00111   -0.00352    0.00276
AFIX  43
H110  2    0.928234    0.714891    0.287529    11.00000   -1.20000
AFIX  55
N15   4    0.930499    0.618605    0.258087    11.00000    0.02030    0.03134 =
         0.02509    0.00105    0.00241   -0.00129
N21   4    0.911105    0.603374    0.215851    11.00000    0.02652    0.02918 =
         0.02404    0.00388   -0.00381   -0.00429
AFIX   0
C75   1    0.585662    0.878086    0.103966    11.00000    0.03741    0.03946 =
         0.03901    0.00675   -0.00077    0.00140
AFIX 137
H75A  2    0.595306    0.899254    0.130972    11.00000   -1.50000
H75B  2    0.557457    0.912953    0.083145    11.00000   -1.50000
H75C  2    0.680645    0.857649    0.099626    11.00000   -1.50000
AFIX  66
C87   1    0.430167    0.577867   -0.000174    11.00000    0.04843    0.03821 =
         0.05163    0.00276    0.01424    0.00432
AFIX  43
H87   2    0.331131    0.593062    0.000111    11.00000   -1.20000
AFIX  65
C21   1    0.533973    0.585390    0.034287    11.00000    0.07412    0.04975 =
         0.03262   -0.00379    0.01093    0.01460
AFIX  43
H21   2    0.505884    0.605727    0.058125    11.00000   -1.20000
AFIX  65
C65   1    0.678877    0.563157    0.033871    11.00000    0.05239    0.04930 =
         0.01653    0.00024   -0.00818    0.00604
AFIX  43
H65   2    0.749824    0.568299    0.057424    11.00000   -1.20000
AFIX  65
C70   1    0.719976    0.533401   -0.001007    11.00000    0.04458    0.02854 =
         0.01861    0.00287   -0.00383   -0.00580
C112  1    0.616172    0.525878   -0.035469    11.00000    0.03305    0.04914 =
         0.02765   -0.00473   -0.00568    0.00160
AFIX  43
H112  2    0.644262    0.505541   -0.059306    11.00000   -1.20000
AFIX  65
C108  1    0.471267    0.548110   -0.035053    11.00000    0.04598    0.04334 =
         0.03927    0.00460   -0.00593    0.00044
AFIX  43
H108  2    0.400321    0.542968   -0.058606    11.00000   -1.20000
AFIX  66
C45   1    0.030480    0.175339    0.122957    11.00000    0.04573    0.05577 =
         0.05302    0.00065   -0.00750    0.01823
AFIX  43
H45   2   -0.001613    0.209185    0.103180    11.00000   -1.20000
AFIX  65
C55   1   -0.073155    0.135733    0.139592    11.00000    0.03916    0.04796 =
         0.12485   -0.00883   -0.00357    0.00088
AFIX  43
H55   2   -0.176079    0.142511    0.131185    11.00000   -1.20000
AFIX  65
C109  1   -0.026199    0.086211    0.168528    11.00000    0.03516    0.05840 =
         0.18924    0.03891   -0.00415   -0.00858
AFIX  43
H109  2   -0.097029    0.059142    0.179897    11.00000   -1.20000
AFIX  65
C27   1    0.124394    0.076293    0.180829    11.00000    0.04278    0.04517 =
         0.10061    0.01710    0.00637   -0.00336
AFIX  43
H27   2    0.156486    0.042447    0.200605    11.00000   -1.20000
AFIX  65
C80   1    0.228031    0.115898    0.164194    11.00000    0.03914    0.02602 =
         0.03100   -0.00557   -0.00233    0.00099
C23   1    0.181076    0.165421    0.135258    11.00000    0.04007    0.05544 =
         0.04009    0.00156   -0.00567    0.00349
AFIX  43
H23   2    0.251907    0.192490    0.123889    11.00000   -1.20000
AFIX  66
C91   1    0.757847    0.231155    0.418367    11.00000    0.06118    0.05157 =
         0.02860    0.00371    0.00706   -0.01410
AFIX  43
H91   2    0.823439    0.225091    0.398640    11.00000   -1.20000
AFIX  65
C13   1    0.608981    0.213878    0.409077    11.00000    0.05512    0.07962 =
         0.02976    0.00530   -0.00804   -0.02330
AFIX  43
H13   2    0.572830    0.196007    0.383001    11.00000   -1.20000
AFIX  65
C49   1    0.513009    0.222750    0.437942    11.00000    0.03893    0.05339 =
         0.06615    0.01494    0.00044   -0.00015
AFIX  43
H49   2    0.411266    0.210942    0.431592    11.00000   -1.20000
AFIX  65
C39   1    0.565903    0.248898    0.476096    11.00000    0.03652    0.07046 =
         0.04601    0.00874    0.00885    0.00919
AFIX  43
H39   2    0.500310    0.254961    0.495824    11.00000   -1.20000
AFIX  65
C76   1    0.714768    0.266175    0.485387    11.00000    0.03837    0.06045 =
         0.02936   -0.00276    0.00410    0.00859
AFIX  43
H76   2    0.750918    0.284046    0.511464    11.00000   -1.20000
AFIX  65
C106  1    0.810741    0.257303    0.456523    11.00000    0.04440    0.03471 =
         0.01870    0.00511    0.00329    0.00576
AFIX   0
C3    1    0.862913    0.504969    0.536372    11.00000    0.03793    0.04838 =
         0.01843   -0.00355   -0.00459    0.00292
AFIX 137
H3A   2    0.864699    0.456961    0.527973    11.00000   -1.50000
H3B   2    0.846452    0.507483    0.564937    11.00000   -1.50000
H3C   2    0.957911    0.526537    0.533187    11.00000   -1.50000
AFIX   0

C99   1    0.302244    0.595022    0.428581    11.00000    0.04147    0.05261 =
         0.06492   -0.01773    0.00133   -0.00803
AFIX  23
H99A  2    0.380774    0.569670    0.446006    11.00000   -1.20000
H99B  2    0.274093    0.567627    0.403646    11.00000   -1.20000
AFIX  66

C101  1    0.329761    0.381246    0.009492    11.00000    0.08971    0.04723 =
         0.04538   -0.00249   -0.00937    0.02475
AFIX  43
H101  2    0.320628    0.426592   -0.000814    11.00000   -1.20000
AFIX  65
C93   1    0.203714    0.344461    0.015451    11.00000    0.05436    0.10486 =
         0.03676   -0.02185   -0.00202    0.02606
AFIX  43
H93   2    0.108433    0.364665    0.009217    11.00000   -1.20000
AFIX  65
C97   1    0.217077    0.278113    0.030530    11.00000    0.02613    0.12172 =
         0.04493   -0.02079    0.00839    0.00131
AFIX  43
H97   2    0.130929    0.252971    0.034603    11.00000   -1.20000
AFIX  65
C61   1    0.356488    0.248549    0.039651    11.00000    0.03572    0.06133 =
         0.03264   -0.00350   -0.00199   -0.00579
AFIX  43
H61   2    0.365620    0.203203    0.049957    11.00000   -1.20000
AFIX  65
C34   1    0.482536    0.285334    0.033692    11.00000    0.03333    0.03984 =
         0.01959   -0.00646    0.00000   -0.00015
C81   1    0.469175    0.351682    0.018613    11.00000    0.05837    0.04185 =
         0.03841    0.00142   -0.00222    0.00471
AFIX  43
H81   2    0.555323    0.376823    0.014540    11.00000   -1.20000
AFIX  66
C103  1    0.051294    0.897036    0.133154    11.00000    0.04973    0.06003 =
         0.05406   -0.00265    0.01237   -0.00020
AFIX  43
H103  2   -0.040511    0.912945    0.140260    11.00000   -1.20000
AFIX  65
C51   1    0.165365    0.879033    0.163442    11.00000    0.05709    0.06391 =
         0.04336   -0.01162    0.01708    0.00885
AFIX  43
H51   2    0.151522    0.882637    0.191250    11.00000   -1.20000
AFIX  65
C43   1    0.299689    0.855755    0.153044    11.00000    0.04814    0.06427 =
         0.02775    0.00336    0.00055    0.00283
AFIX  43
H43   2    0.377651    0.843451    0.173745    11.00000   -1.20000
AFIX  65
C104  1    0.319944    0.850481    0.112358    11.00000    0.03445    0.02994 =
         0.02516   -0.00027   -0.00067   -0.00335
C100  1    0.205875    0.868484    0.082069    11.00000    0.03553    0.03475 =
         0.03318    0.00091   -0.00299    0.00668
AFIX  43
H100  2    0.219719    0.864879    0.054262    11.00000   -1.20000
AFIX  65
C85   1    0.071549    0.891761    0.092467    11.00000    0.04143    0.04603 =
         0.05273   -0.00627    0.00352    0.00491
AFIX  43
H85   2   -0.006412    0.904065    0.071766    11.00000   -1.20000
AFIX   0

C105  1   -0.004565    0.698629    0.052781    11.00000    0.05425    0.05732 =
         0.04448    0.01353    0.00933    0.00236
AFIX  43
H105  2   -0.023759    0.724193    0.028288    11.00000   -1.20000
AFIX   0

C107  1    0.173234    0.601379    0.450191    11.00000    0.08754    0.05521 =
         0.05036   -0.00603    0.02442   -0.00478
AFIX 137
H10D  2    0.089485    0.619757    0.431723    11.00000   -1.50000
H10E  2    0.196634    0.632358    0.473384    11.00000   -1.50000
H10F  2    0.146980    0.556290    0.459971    11.00000   -1.50000
AFIX   0

C111  1   -0.075667    0.713091    0.089680    11.00000    0.16454    0.06628 =
         0.05873   -0.00499    0.03612   -0.01292
AFIX 137
H11A  2   -0.144583    0.751531    0.084267    11.00000   -1.50000
H11B  2    0.000761    0.724739    0.112329    11.00000   -1.50000
H11C  2   -0.130077    0.672540    0.096780    11.00000   -1.50000
AFIX   0
HKLF 4


REM  R_1_a.res in P2(1)
REM wR2 = 0.2024, GooF = S = 1.039, Restrained GooF = 1.039 for all data
REM R1 = 0.0845 for 20781 Fo > 4sig(Fo) and 0.0924 for all 22685 data
REM 1257 parameters refined using 1 restraints

END

WGHT      0.0970     27.8074

REM Highest difference peak  1.063,  deepest hole -0.980,  1-sigma level  0.139
Q1    1   1.1200  0.5427  0.2157  11.00000  0.05    1.06
Q2    1   0.7733  0.5435  0.2004  11.00000  0.05    0.98
Q3    1   1.3008  0.5257  0.2005  11.00000  0.05    0.96
Q4    1   1.2248  0.5346  0.2990  11.00000  0.05    0.95
Q5    1   1.2194  0.4593  0.2977  11.00000  0.05    0.91
Q6    1   0.5154  0.4622  0.3009  11.00000  0.05    0.91
Q7    1   1.1009  0.5777  0.2007  11.00000  0.05    0.91
Q8    1   0.8958  0.4603  0.1991  11.00000  0.05    0.89
Q9    1   0.6696  0.5988  0.3582  11.00000  0.05    0.86
Q10   1   0.8601  0.3791  0.1977  11.00000  0.05    0.85
Q11   1   0.8771  0.5813  0.3009  11.00000  0.05    0.85
Q12   1   0.7826  0.4792  0.2004  11.00000  0.05    0.84
Q13   1   0.9313  0.6212  0.2201  11.00000  0.05    0.83
Q14   1   1.1352  0.4326  0.2221  11.00000  0.05    0.82
Q15   1   0.6320  0.4974  0.2019  11.00000  0.05    0.82
Q16   1   0.6936  0.4756  0.2999  11.00000  0.05    0.82
;
_shelx_res_checksum              72683
_olex2_submission_special_instructions 'No special instructions were received'
_oxdiff_exptl_absorpt_empirical_details 
;
Empirical correction (ABSPACK) includes:
- Absorption correction using spherical harmonics
- Frame scaling
;
_oxdiff_exptl_absorpt_empirical_full_max 3.788
_oxdiff_exptl_absorpt_empirical_full_min 0.175
loop_
_twin_individual_id
_twin_individual_mass_fraction_refined
1 0.95(4)
2 0.05(4)
####################################################################### 
# 
# This file contains crystal structure data downloaded from the 
# Cambridge Structural Database (CSD) hosted by the Cambridge 
# Crystallographic Data Centre (CCDC).
# 
# Full information about CCDC data access policies and citation 
# guidelines are available at http://www.ccdc.cam.ac.uk/access/V1 
# 
# Audit and citation data items may have been added by the CCDC. 
# Please retain this information to preserve the provenance of 
# this file and to allow appropriate attribution of the data. 
# 
#######################################################################

data_R_HL2
_database_code_depnum_ccdc_archive 'CCDC 2378499'
loop_
_audit_author_name
_audit_author_address
'Guo-Quan HUANG'
;Jinan University
China
;
_audit_update_record             
;
2024-08-19 deposited with the CCDC.	2025-11-19 downloaded from the CCDC.
;
_audit_creation_date             2024-06-20
_audit_creation_method           
;
Olex2 1.5
(compiled 2021.12.09 svn.r5202d8cf for OlexSys, GUI svn.r6439)
;
_shelx_SHELXL_version_number     2018/3
_chemical_name_common            ?
_chemical_name_systematic        ?
_chemical_formula_moiety         'C16 H15 N3 O'
_chemical_formula_sum            'C16 H15 N3 O'
_chemical_formula_weight         265.31
_chemical_absolute_configuration ab
_chemical_melting_point          ?
_chemical_oxdiff_formula         'c n h'
loop_
_atom_type_symbol
_atom_type_description
_atom_type_scat_dispersion_real
_atom_type_scat_dispersion_imag
_atom_type_scat_source
C C 0.0181 0.0091 'International Tables Vol C Tables 4.2.6.8 and 6.1.1.4'
H H 0.0000 0.0000 'International Tables Vol C Tables 4.2.6.8 and 6.1.1.4'
N N 0.0311 0.0180 'International Tables Vol C Tables 4.2.6.8 and 6.1.1.4'
O O 0.0492 0.0322 'International Tables Vol C Tables 4.2.6.8 and 6.1.1.4'

_shelx_space_group_comment       
;
The symmetry employed for this shelxl refinement is uniquely defined
by the following loop, which should always be used as a source of
symmetry information in preference to the above space-group names.
They are only intended as comments.
;
_space_group_crystal_system      orthorhombic
_space_group_IT_number           19
_space_group_name_H-M_alt        'P 21 21 21'
_space_group_name_Hall           'P 2ac 2ab'
loop_
_space_group_symop_operation_xyz
'x, y, z'
'-x+1/2, -y, z+1/2'
'-x, y+1/2, -z+1/2'
'x+1/2, -y+1/2, -z'

_cell_length_a                   5.02106(10)
_cell_length_b                   10.7938(2)
_cell_length_c                   24.2999(6)
_cell_angle_alpha                90
_cell_angle_beta                 90
_cell_angle_gamma                90
_cell_volume                     1316.96(5)
_cell_formula_units_Z            4
_cell_measurement_reflns_used    2262
_cell_measurement_temperature    99.99(10)
_cell_measurement_theta_max      76.9330
_cell_measurement_theta_min      3.6160
_shelx_estimated_absorpt_T_max   ?
_shelx_estimated_absorpt_T_min   ?
_exptl_absorpt_coefficient_mu    0.690
_exptl_absorpt_correction_T_max  1.00000
_exptl_absorpt_correction_T_min  0.82067
_exptl_absorpt_correction_type   multi-scan
_exptl_absorpt_process_details   
;
CrysAlisPro 1.171.39.33c (Rigaku Oxford Diffraction, 2017)
Empirical absorption correction using spherical harmonics,
 implemented in SCALE3 ABSPACK scaling algorithm.
;
_exptl_absorpt_special_details   ?
_exptl_crystal_colour            colorless
_exptl_crystal_density_diffrn    1.338
_exptl_crystal_density_meas      ?
_exptl_crystal_density_method    ?
_exptl_crystal_description       needle
_exptl_crystal_F_000             560
_exptl_crystal_size_max          0.2
_exptl_crystal_size_mid          0.2
_exptl_crystal_size_min          0.2
_exptl_transmission_factor_max   ?
_exptl_transmission_factor_min   ?
_diffrn_reflns_av_R_equivalents  0.0405
_diffrn_reflns_av_unetI/netI     0.0542
_diffrn_reflns_Laue_measured_fraction_full 0.994
_diffrn_reflns_Laue_measured_fraction_max 0.946
_diffrn_reflns_limit_h_max       6
_diffrn_reflns_limit_h_min       -3
_diffrn_reflns_limit_k_max       13
_diffrn_reflns_limit_k_min       -13
_diffrn_reflns_limit_l_max       30
_diffrn_reflns_limit_l_min       -30
_diffrn_reflns_number            5484
_diffrn_reflns_point_group_measured_fraction_full 0.959
_diffrn_reflns_point_group_measured_fraction_max 0.895
_diffrn_reflns_theta_full        67.684
_diffrn_reflns_theta_max         77.830
_diffrn_reflns_theta_min         3.638
_diffrn_ambient_environment      N~2~
_diffrn_ambient_temperature      99.99(10)
_diffrn_detector                 'CCD plate'
_diffrn_detector_area_resol_mean ?
_diffrn_measured_fraction_theta_full 0.994
_diffrn_measured_fraction_theta_max 0.946
_diffrn_measurement_details      
;
List of Runs (angles in degrees, time in seconds):

  # Type    Start    End  Width  t~exp~   \w     \q     \k     \f   Frames
#--------------------------------------------------------------------------
  1  \w     34.00  82.00   0.50    1.63    --    0.90  53.00  28.00   96
  2  \w     -8.00  17.00   0.50    1.63    --    0.90  74.00-127.00   50
  3  \w    110.00 135.00   0.50    6.53    --  105.10  74.00-127.00   50
  4  \w     60.00  87.00   0.50    6.53    --  105.10 -53.00-116.00   54
  5  \w    169.00 194.00   0.50    6.53    --  105.10  53.00  28.00   50
  6  \w     52.00  77.00   0.50    6.53    --  105.10 -74.00 103.00   50
  7  \w    120.00 147.00   0.50    6.53    --  105.10  53.00  28.00   54
  8  \w    -28.00  37.00   0.50    1.63    --   -0.90  82.00 -60.00  130
  9  \w    -25.00   9.00   0.50    1.63    --    0.90  82.00  60.00   68
 10  \w    -39.00 -14.00   0.50    1.63    --    0.90 -74.00 103.00   50
 11  \w     16.00 125.00   0.50    6.53    --  105.10 -57.00  60.00  218
 12  \w     35.00  70.00   0.50    6.53    --  105.10 -82.00-120.00   70
 13  \w     74.00 138.00   0.50    6.53    --  105.10 -82.00-120.00  128
 14  \w    146.00 172.00   0.50    6.53    --  105.10  38.00 -60.00   52
 15  \w     98.00 191.00   0.50    6.53    --  105.10  38.00   0.00  186
;
_diffrn_measurement_device       'four-circle diffractometer'
_diffrn_measurement_device_type  'XtaLAB AFC12 (RINC): Kappa single'
_diffrn_measurement_method       '\w scans'
_diffrn_orient_matrix_type       
'CrysAlisPro convention (1999,Acta A55,543-557)'
_diffrn_orient_matrix_UB_11      -0.1423298000
_diffrn_orient_matrix_UB_12      -0.1139305000
_diffrn_orient_matrix_UB_13      -0.0243374000
_diffrn_orient_matrix_UB_21      0.1348305000
_diffrn_orient_matrix_UB_22      0.0242604000
_diffrn_orient_matrix_UB_23      -0.0559454000
_diffrn_orient_matrix_UB_31      0.2359202000
_diffrn_orient_matrix_UB_32      -0.0825184000
_diffrn_orient_matrix_UB_33      0.0172494000
_diffrn_radiation_monochromator  mirror
_diffrn_radiation_probe          x-ray
_diffrn_radiation_type           'Cu K\a'
_diffrn_radiation_wavelength     1.54184
_diffrn_source                   'Rotating-anode X-ray tube (dual wavelength)'
_diffrn_source_type              'Rigaku (Cu) X-ray DW Source'
_reflns_Friedel_coverage         0.592
_reflns_Friedel_fraction_full    0.906
_reflns_Friedel_fraction_max     0.820
_reflns_number_gt                2267
_reflns_number_total             2528
_reflns_special_details          
;
 Reflections were merged by SHELXL according to the crystal
 class for the calculation of statistics and refinement.
 
 _reflns_Friedel_fraction is defined as the number of unique
 Friedel pairs measured divided by the number that would be
 possible theoretically, ignoring centric projections and
 systematic absences.
;
_reflns_threshold_expression     'I > 2\s(I)'
_computing_cell_refinement       'CrysAlisPro 1.171.39.33c (Rigaku OD, 2017)'
_computing_data_collection       'CrysAlisPro 1.171.39.33c (Rigaku OD, 2017)'
_computing_data_reduction        'CrysAlisPro 1.171.39.33c (Rigaku OD, 2017)'
_computing_molecular_graphics    'Olex2 1.5 (Dolomanov et al., 2009)'
_computing_publication_material  'Olex2 1.5 (Dolomanov et al., 2009)'
_computing_structure_refinement  'SHELXL 2018/3 (Sheldrick, 2015)'
_computing_structure_solution    'SHELXT  (Sheldrick, 2015)'
_refine_diff_density_max         0.483
_refine_diff_density_min         -0.551
_refine_diff_density_rms         0.073
_refine_ls_abs_structure_details 
;
 Flack x determined using 757 quotients [(I+)-(I-)]/[(I+)+(I-)]
 (Parsons, Flack and Wagner, Acta Cryst. B69 (2013) 249-259).
;
_refine_ls_abs_structure_Flack   -0.2(2)
_refine_ls_extinction_coef       .
_refine_ls_extinction_method     none
_refine_ls_goodness_of_fit_ref   1.102
_refine_ls_hydrogen_treatment    constr
_refine_ls_matrix_type           full
_refine_ls_number_parameters     170
_refine_ls_number_reflns         2528
_refine_ls_number_restraints     0
_refine_ls_R_factor_all          0.0655
_refine_ls_R_factor_gt           0.0585
_refine_ls_restrained_S_all      1.102
_refine_ls_shift/su_max          0.000
_refine_ls_shift/su_mean         0.000
_refine_ls_structure_factor_coef Fsqd
_refine_ls_weighting_details     
'w=1/[\s^2^(Fo^2^)+(0.0824P)^2^+1.3832P] where P=(Fo^2^+2Fc^2^)/3'
_refine_ls_weighting_scheme      calc
_refine_ls_wR_factor_gt          0.1634
_refine_ls_wR_factor_ref         0.1668
_refine_special_details          ?
_olex2_refinement_description    
;
1.a Ternary CH refined with riding coordinates:
 C00A(H00A)
1.b Aromatic/amide H refined with riding coordinates:
 N003(H003), N004(H004), C006(H006), C008(H008), C009(H009), C00D(H00D),
 C00G(H00G), C00H(H00H), C00I(H00I), C00F(H00F), C00K(H00K)
1.c Fitted hexagon refined as free rotating group:
 C00H(C00I,C00C,C00E,C00B,C00F)
1.d Idealised Me refined as rotating group:
 C00J(H00B,H00C,H00E)
;
_atom_sites_solution_hydrogens   geom
_atom_sites_solution_primary     dual
_atom_sites_solution_secondary   ?
loop_
_atom_site_label
_atom_site_type_symbol
_atom_site_fract_x
_atom_site_fract_y
_atom_site_fract_z
_atom_site_U_iso_or_equiv
_atom_site_adp_type
_atom_site_occupancy
_atom_site_site_symmetry_order
_atom_site_calc_flag
_atom_site_refinement_flags_posn
_atom_site_refinement_flags_adp
_atom_site_refinement_flags_occupancy
_atom_site_disorder_assembly
_atom_site_disorder_group
O001 O 0.8509(6) 0.5589(3) 0.18932(12) 0.0190(6) Uani 1 1 d . . . . .
N002 N 0.5491(7) 0.7173(3) 0.04467(14) 0.0185(7) Uani 1 1 d . . . . .
N003 N 0.4138(7) 0.5226(3) 0.20888(14) 0.0162(7) Uani 1 1 d . . . . .
H003 H 0.248886 0.526042 0.196740 0.019 Uiso 1 1 calc R U . . .
N004 N 0.3173(7) 0.6525(3) 0.04191(15) 0.0206(8) Uani 1 1 d . . . . .
H004 H 0.198721 0.654103 0.015244 0.025 Uiso 1 1 calc R U . . .
C005 C 0.6132(8) 0.5602(4) 0.17501(16) 0.0147(8) Uani 1 1 d . . . . .
C006 C 0.3074(8) 0.5862(4) 0.08805(17) 0.0168(8) Uani 1 1 d . . . . .
H006 H 0.165583 0.532077 0.097658 0.020 Uiso 1 1 calc R U . . .
C007 C 0.5347(8) 0.6068(4) 0.12077(17) 0.0152(8) Uani 1 1 d . . . . .
C008 C 0.6837(9) 0.6909(4) 0.09080(17) 0.0183(8) Uani 1 1 d . . . . .
H008 H 0.851727 0.724026 0.101115 0.022 Uiso 1 1 calc R U . . .
C009 C 0.7245(9) 0.4775(4) 0.37446(17) 0.0183(9) Uani 1 1 d . . . . .
H009 H 0.779327 0.419226 0.347459 0.022 Uiso 1 1 calc R U . . .
C00A C 0.4608(8) 0.4768(4) 0.26429(16) 0.0154(8) Uani 1 1 d . . . . .
H00A H 0.654212 0.455925 0.267363 0.018 Uiso 1 1 calc R U . . .
C00D C 0.8402(9) 0.4760(4) 0.42552(17) 0.0229(9) Uani 1 1 d . . . . .
H00D H 0.976154 0.417339 0.433234 0.027 Uiso 1 1 calc R U . . .
C00G C 0.5681(9) 0.6456(4) 0.45556(18) 0.0226(9) Uani 1 1 d . . . . .
H00G H 0.514112 0.701707 0.483521 0.027 Uiso 1 1 calc R U . . .
C00H C 0.1285(5) 0.7445(2) 0.34055(11) 0.0223(9) Uani 1 1 d G . . . .
H00H H -0.004683 0.804974 0.333516 0.027 Uiso 1 1 calc R U . . .
C00I C 0.2519(6) 0.7398(2) 0.39172(10) 0.0221(9) Uani 1 1 d G . . . .
H00I H 0.203000 0.797005 0.419649 0.027 Uiso 1 1 calc R U . . .
C00C C 0.4468(6) 0.6513(3) 0.40201(8) 0.0191(9) Uani 1 1 d G . . . .
C00E C 0.5184(5) 0.5676(2) 0.36114(10) 0.0173(8) Uani 1 1 d G . . . .
C00B C 0.3950(5) 0.5723(2) 0.30998(9) 0.0156(8) Uani 1 1 d G . . . .
C00F C 0.2001(5) 0.6608(2) 0.29968(8) 0.0188(9) Uani 1 1 d G . . . .
H00F H 0.115770 0.664021 0.264712 0.023 Uiso 1 1 calc R U . . .
C00J C 0.3028(9) 0.3573(4) 0.27287(17) 0.0210(9) Uani 1 1 d . . . . .
H00B H 0.113295 0.373306 0.266325 0.031 Uiso 1 1 calc R U . . .
H00C H 0.327843 0.328077 0.310690 0.031 Uiso 1 1 calc R U . . .
H00E H 0.366002 0.294020 0.247080 0.031 Uiso 1 1 calc R U . . .
C00K C 0.7618(9) 0.5592(4) 0.46638(19) 0.0249(10) Uani 1 1 d . . . . .
H00K H 0.842443 0.556050 0.501714 0.030 Uiso 1 1 calc R U . . .

loop_
_atom_site_aniso_label
_atom_site_aniso_U_11
_atom_site_aniso_U_22
_atom_site_aniso_U_33
_atom_site_aniso_U_23
_atom_site_aniso_U_13
_atom_site_aniso_U_12
O001 0.0103(14) 0.0228(14) 0.0239(14) 0.0023(12) -0.0014(12) -0.0008(12)
N002 0.0131(17) 0.0221(17) 0.0204(16) 0.0028(14) -0.0001(14) 0.0015(14)
N003 0.0097(16) 0.0181(16) 0.0208(16) 0.0023(13) -0.0002(13) -0.0003(13)
N004 0.0159(18) 0.0238(18) 0.0221(17) 0.0011(14) -0.0014(15) -0.0002(14)
C005 0.0088(19) 0.0130(17) 0.0222(18) -0.0026(15) 0.0018(15) 0.0008(15)
C006 0.0100(19) 0.0198(19) 0.0208(18) 0.0024(16) 0.0010(17) -0.0014(15)
C007 0.0099(19) 0.0171(18) 0.0188(18) -0.0010(15) 0.0002(16) 0.0004(15)
C008 0.013(2) 0.0208(19) 0.0213(18) -0.0001(16) -0.0008(17) 0.0016(16)
C009 0.015(2) 0.0180(19) 0.022(2) -0.0004(16) 0.0005(16) 0.0035(17)
C00A 0.0102(18) 0.0162(19) 0.0198(18) 0.0015(15) -0.0005(15) 0.0008(16)
C00D 0.022(2) 0.023(2) 0.024(2) 0.0013(17) -0.0048(18) 0.0052(19)
C00G 0.024(2) 0.023(2) 0.022(2) -0.0045(18) -0.0017(18) 0.0049(18)
C00H 0.018(2) 0.019(2) 0.029(2) 0.0000(18) -0.0020(18) 0.0047(18)
C00I 0.020(2) 0.021(2) 0.025(2) -0.0049(17) 0.0003(17) 0.0020(19)
C00C 0.019(2) 0.0168(18) 0.0218(19) -0.0010(16) -0.0023(17) -0.0029(17)
C00E 0.0106(19) 0.018(2) 0.0230(19) 0.0012(16) 0.0017(16) -0.0032(16)
C00B 0.0116(19) 0.0144(17) 0.0209(18) 0.0015(15) 0.0024(16) -0.0024(15)
C00F 0.014(2) 0.020(2) 0.022(2) 0.0034(16) -0.0024(16) -0.0002(16)
C00J 0.024(2) 0.0158(19) 0.023(2) -0.0001(16) 0.0013(18) 0.0015(17)
C00K 0.024(2) 0.027(2) 0.023(2) -0.0020(18) -0.0069(18) 0.002(2)

_geom_special_details            
;
 All esds (except the esd in the dihedral angle between two l.s. planes)
 are estimated using the full covariance matrix.  The cell esds are taken
 into account individually in the estimation of esds in distances, angles
 and torsion angles; correlations between esds in cell parameters are only
 used when they are defined by crystal symmetry.  An approximate (isotropic)
 treatment of cell esds is used for estimating esds involving l.s. planes.
;
loop_
_geom_bond_atom_site_label_1
_geom_bond_atom_site_label_2
_geom_bond_distance
_geom_bond_site_symmetry_2
_geom_bond_publ_flag
O001 C005 1.243(5) . ?
N002 N004 1.359(5) . ?
N002 C008 1.340(5) . ?
N003 H003 0.8800 . ?
N003 C005 1.358(5) . ?
N003 C00A 1.453(5) . ?
N004 H004 0.8800 . ?
N004 C006 1.331(5) . ?
C005 C007 1.465(5) . ?
C006 H006 0.9500 . ?
C006 C007 1.408(6) . ?
C007 C008 1.384(6) . ?
C008 H008 0.9500 . ?
C009 H009 0.9500 . ?
C009 C00D 1.370(6) . ?
C009 C00E 1.456(4) . ?
C00A H00A 1.0000 . ?
C00A C00B 1.551(4) . ?
C00A C00J 1.528(6) . ?
C00D H00D 0.9500 . ?
C00D C00K 1.395(6) . ?
C00G H00G 0.9500 . ?
C00G C00C 1.438(5) . ?
C00G C00K 1.372(6) . ?
C00H H00H 0.9500 . ?
C00H C00I 1.3900 . ?
C00H C00F 1.3900 . ?
C00I H00I 0.9500 . ?
C00I C00C 1.3900 . ?
C00C C00E 1.3900 . ?
C00E C00B 1.3900 . ?
C00B C00F 1.3900 . ?
C00F H00F 0.9500 . ?
C00J H00B 0.9800 . ?
C00J H00C 0.9800 . ?
C00J H00E 0.9800 . ?
C00K H00K 0.9500 . ?

loop_
_geom_angle_atom_site_label_1
_geom_angle_atom_site_label_2
_geom_angle_atom_site_label_3
_geom_angle
_geom_angle_site_symmetry_1
_geom_angle_site_symmetry_3
_geom_angle_publ_flag
C008 N002 N004 111.3(3) . . ?
C005 N003 H003 118.5 . . ?
C005 N003 C00A 122.9(3) . . ?
C00A N003 H003 118.5 . . ?
N002 N004 H004 127.3 . . ?
C006 N004 N002 105.5(3) . . ?
C006 N004 H004 127.3 . . ?
O001 C005 N003 122.3(4) . . ?
O001 C005 C007 120.9(4) . . ?
N003 C005 C007 116.7(3) . . ?
N004 C006 H006 124.4 . . ?
N004 C006 C007 111.1(4) . . ?
C007 C006 H006 124.4 . . ?
C006 C007 C005 132.2(4) . . ?
C008 C007 C005 123.6(4) . . ?
C008 C007 C006 104.2(4) . . ?
N002 C008 C007 107.9(4) . . ?
N002 C008 H008 126.1 . . ?
C007 C008 H008 126.1 . . ?
C00D C009 H009 119.6 . . ?
C00D C009 C00E 120.7(4) . . ?
C00E C009 H009 119.6 . . ?
N003 C00A H00A 107.7 . . ?
N003 C00A C00B 113.8(3) . . ?
N003 C00A C00J 109.2(3) . . ?
C00B C00A H00A 107.7 . . ?
C00J C00A H00A 107.7 . . ?
C00J C00A C00B 110.7(3) . . ?
C009 C00D H00D 119.4 . . ?
C009 C00D C00K 121.1(4) . . ?
C00K C00D H00D 119.4 . . ?
C00C C00G H00G 119.9 . . ?
C00K C00G H00G 119.9 . . ?
C00K C00G C00C 120.2(4) . . ?
C00I C00H H00H 120.0 . . ?
C00I C00H C00F 120.0 . . ?
C00F C00H H00H 120.0 . . ?
C00H C00I H00I 120.0 . . ?
C00C C00I C00H 120.0 . . ?
C00C C00I H00I 120.0 . . ?
C00I C00C C00G 119.4(2) . . ?
C00I C00C C00E 120.0 . . ?
C00E C00C C00G 120.6(2) . . ?
C00C C00E C009 117.3(2) . . ?
C00B C00E C009 122.7(2) . . ?
C00B C00E C00C 120.0 . . ?
C00E C00B C00A 121.4(2) . . ?
C00E C00B C00F 120.0 . . ?
C00F C00B C00A 118.5(2) . . ?
C00H C00F H00F 120.0 . . ?
C00B C00F C00H 120.0 . . ?
C00B C00F H00F 120.0 . . ?
C00A C00J H00B 109.5 . . ?
C00A C00J H00C 109.5 . . ?
C00A C00J H00E 109.5 . . ?
H00B C00J H00C 109.5 . . ?
H00B C00J H00E 109.5 . . ?
H00C C00J H00E 109.5 . . ?
C00D C00K H00K 120.0 . . ?
C00G C00K C00D 120.0(4) . . ?
C00G C00K H00K 120.0 . . ?

loop_
_geom_torsion_atom_site_label_1
_geom_torsion_atom_site_label_2
_geom_torsion_atom_site_label_3
_geom_torsion_atom_site_label_4
_geom_torsion
_geom_torsion_site_symmetry_1
_geom_torsion_site_symmetry_2
_geom_torsion_site_symmetry_3
_geom_torsion_site_symmetry_4
_geom_torsion_publ_flag
O001 C005 C007 C006 157.9(4) . . . . ?
O001 C005 C007 C008 -24.7(6) . . . . ?
N002 N004 C006 C007 -0.6(4) . . . . ?
N003 C005 C007 C006 -24.0(6) . . . . ?
N003 C005 C007 C008 153.3(4) . . . . ?
N003 C00A C00B C00E -154.2(3) . . . . ?
N003 C00A C00B C00F 28.5(4) . . . . ?
N004 N002 C008 C007 -1.1(5) . . . . ?
N004 C006 C007 C005 177.7(4) . . . . ?
N004 C006 C007 C008 0.0(5) . . . . ?
C005 N003 C00A C00B 103.0(4) . . . . ?
C005 N003 C00A C00J -132.8(4) . . . . ?
C005 C007 C008 N002 -177.3(4) . . . . ?
C006 C007 C008 N002 0.7(4) . . . . ?
C008 N002 N004 C006 1.0(4) . . . . ?
C009 C00D C00K C00G -0.9(7) . . . . ?
C009 C00E C00B C00A 3.0(3) . . . . ?
C009 C00E C00B C00F -179.8(3) . . . . ?
C00A N003 C005 O001 -0.6(6) . . . . ?
C00A N003 C005 C007 -178.6(4) . . . . ?
C00A C00B C00F C00H 177.3(3) . . . . ?
C00D C009 C00E C00C 0.4(5) . . . . ?
C00D C009 C00E C00B -179.8(3) . . . . ?
C00G C00C C00E C009 -1.7(4) . . . . ?
C00G C00C C00E C00B 178.5(3) . . . . ?
C00H C00I C00C C00G -178.5(3) . . . . ?
C00H C00I C00C C00E 0.0 . . . . ?
C00I C00H C00F C00B 0.0 . . . . ?
C00I C00C C00E C009 179.8(3) . . . . ?
C00I C00C C00E C00B 0.0 . . . . ?
C00C C00G C00K C00D -0.5(7) . . . . ?
C00C C00E C00B C00A -177.3(3) . . . . ?
C00C C00E C00B C00F 0.0 . . . . ?
C00E C009 C00D C00K 0.9(7) . . . . ?
C00E C00B C00F C00H 0.0 . . . . ?
C00F C00H C00I C00C 0.0 . . . . ?
C00J C00A C00B C00E 82.4(4) . . . . ?
C00J C00A C00B C00F -94.9(3) . . . . ?
C00K C00G C00C C00I -179.7(3) . . . . ?
C00K C00G C00C C00E 1.8(5) . . . . ?

_shelx_res_file                  
;
TITL R_HL2_a.res in P2(1)2(1)2(1)
    R_HL2.res
    created by SHELXL-2018/3 at 15:22:11 on 20-Jun-2024
REM Old TITL R_HL2_a.res in P2(1)2(1)2(1)
REM SHELXT solution in P2(1)2(1)2(1)
REM R1 0.089, Rweak 0.040, Alpha 0.001, Orientation as input
REM Flack x = -0.369 ( 0.291 ) from Parsons' quotients
REM Formula found by SHELXT: C16 N3 O
CELL 1.54184 5.021064 10.793799 24.299859 90 90 90
ZERR 4 0.000097 0.000244 0.000574 0 0 0
LATT -1
SYMM 0.5-X,-Y,0.5+Z
SYMM -X,0.5+Y,0.5-Z
SYMM 0.5+X,0.5-Y,-Z
SFAC C H N O
UNIT 64 60 12 4

L.S. 20
PLAN  5
TEMP -173
CONF
BOND $H
LIST 6
MORE -1
fmap 2
acta
REM <olex2.extras>
REM <HklSrc "%.\\R_HL2.hkl">
REM </olex2.extras>

WGHT    0.082400    1.383200
FVAR       3.09702
O001  4    0.850861    0.558920    0.189324    11.00000    0.01030    0.02282 =
         0.02387    0.00227   -0.00138   -0.00077
N002  3    0.549101    0.717273    0.044668    11.00000    0.01310    0.02213 =
         0.02036    0.00277   -0.00009    0.00151
N003  3    0.413833    0.522562    0.208882    11.00000    0.00967    0.01809 =
         0.02077    0.00225   -0.00021   -0.00032
AFIX  43
H003  2    0.248886    0.526042    0.196740    11.00000   -1.20000
AFIX   0
N004  3    0.317260    0.652515    0.041909    11.00000    0.01590    0.02379 =
         0.02210    0.00106   -0.00140   -0.00019
AFIX  43
H004  2    0.198721    0.654103    0.015244    11.00000   -1.20000
AFIX   0
C005  1    0.613198    0.560165    0.175007    11.00000    0.00880    0.01301 =
         0.02217   -0.00263    0.00181    0.00083
C006  1    0.307376    0.586192    0.088055    11.00000    0.00997    0.01976 =
         0.02081    0.00239    0.00101   -0.00136
AFIX  43
H006  2    0.165583    0.532077    0.097658    11.00000   -1.20000
AFIX   0
C007  1    0.534653    0.606757    0.120771    11.00000    0.00988    0.01707 =
         0.01877   -0.00097    0.00018    0.00041
C008  1    0.683716    0.690874    0.090802    11.00000    0.01297    0.02076 =
         0.02128   -0.00008   -0.00083    0.00162
AFIX  43
H008  2    0.851727    0.724026    0.101115    11.00000   -1.20000
AFIX   0
C009  1    0.724500    0.477541    0.374461    11.00000    0.01464    0.01802 =
         0.02211   -0.00037    0.00053    0.00354
AFIX  43
H009  2    0.779327    0.419226    0.347459    11.00000   -1.20000
AFIX   0
C00A  1    0.460761    0.476835    0.264288    11.00000    0.01020    0.01623 =
         0.01981    0.00153   -0.00051    0.00076
AFIX  13
H00A  2    0.654212    0.455925    0.267363    11.00000   -1.20000
AFIX   0
C00D  1    0.840191    0.476028    0.425517    11.00000    0.02188    0.02327 =
         0.02360    0.00132   -0.00475    0.00521
AFIX  43
H00D  2    0.976154    0.417339    0.433234    11.00000   -1.20000
AFIX   0
C00G  1    0.568149    0.645566    0.455560    11.00000    0.02357    0.02274 =
         0.02164   -0.00448   -0.00171    0.00494
AFIX  43
H00G  2    0.514112    0.701707    0.483521    11.00000   -1.20000
AFIX  66
C00H  1    0.128533    0.744516    0.340552    11.00000    0.01836    0.01918 =
         0.02947    0.00004   -0.00203    0.00471
AFIX  43
H00H  2   -0.004683    0.804974    0.333516    11.00000   -1.20000
AFIX  65
C00I  1    0.251901    0.739782    0.391716    11.00000    0.01973    0.02124 =
         0.02545   -0.00488    0.00027    0.00204
AFIX  43
H00I  2    0.203000    0.797005    0.419649    11.00000   -1.20000
AFIX  65
C00C  1    0.446817    0.651322    0.402011    11.00000    0.01868    0.01681 =
         0.02185   -0.00096   -0.00226   -0.00287
C00E  1    0.518367    0.567596    0.361142    11.00000    0.01061    0.01819 =
         0.02299    0.00123    0.00168   -0.00315
C00B  1    0.395002    0.572328    0.309977    11.00000    0.01155    0.01444 =
         0.02093    0.00147    0.00244   -0.00238
C00F  1    0.200085    0.660787    0.299681    11.00000    0.01435    0.02040 =
         0.02153    0.00338   -0.00241   -0.00023
AFIX  43
H00F  2    0.115770    0.664021    0.264712    11.00000   -1.20000
AFIX   0
C00J  1    0.302806    0.357341    0.272865    11.00000    0.02373    0.01584 =
         0.02341   -0.00009    0.00128    0.00154
AFIX 137
H00B  2    0.113295    0.373306    0.266325    11.00000   -1.50000
H00C  2    0.327843    0.328077    0.310690    11.00000   -1.50000
H00E  2    0.366002    0.294020    0.247080    11.00000   -1.50000
AFIX   0
C00K  1    0.761754    0.559209    0.466380    11.00000    0.02443    0.02731 =
         0.02304   -0.00201   -0.00693    0.00199
AFIX  43
H00K  2    0.842443    0.556050    0.501714    11.00000   -1.20000
AFIX   0
HKLF 4


REM  R_HL2_a.res in P2(1)2(1)2(1)
REM wR2 = 0.1668, GooF = S = 1.102, Restrained GooF = 1.102 for all data
REM R1 = 0.0585 for 2267 Fo > 4sig(Fo) and 0.0655 for all 2528 data
REM 170 parameters refined using 0 restraints

END

WGHT      0.0824      1.3834

REM Highest difference peak  0.483,  deepest hole -0.551,  1-sigma level  0.073
Q1    1   0.6098  0.7730  0.0126  11.00000  0.05    0.48
Q2    1   0.3860  0.5616  0.2973  11.00000  0.05    0.41
Q3    1   0.5664  0.5436  0.3631  11.00000  0.05    0.38
Q4    1   0.4803  0.6595  0.4162  11.00000  0.05    0.30
Q5    1   0.2065  0.7616  0.3880  11.00000  0.05    0.28
;
_shelx_res_checksum              15445
_olex2_submission_special_instructions 'No special instructions were received'
_oxdiff_exptl_absorpt_empirical_details 
;
Empirical correction (ABSPACK) includes:
- Absorption correction using spherical harmonics
- Frame scaling
;
_oxdiff_exptl_absorpt_empirical_full_max 1.292
_oxdiff_exptl_absorpt_empirical_full_min 0.844
####################################################################### 
# 
# This file contains crystal structure data downloaded from the 
# Cambridge Structural Database (CSD) hosted by the Cambridge 
# Crystallographic Data Centre (CCDC).
# 
# Full information about CCDC data access policies and citation 
# guidelines are available at http://www.ccdc.cam.ac.uk/access/V1 
# 
# Audit and citation data items may have been added by the CCDC. 
# Please retain this information to preserve the provenance of 
# this file and to allow appropriate attribution of the data. 
# 
#######################################################################

data_S_HL2
_database_code_depnum_ccdc_archive 'CCDC 2378500'
loop_
_audit_author_name
_audit_author_address
'Guo-Quan HUANG'
;Jinan University
China
;
_audit_update_record             
;
2024-08-19 deposited with the CCDC.	2025-11-19 downloaded from the CCDC.
;
_audit_creation_date             2024-06-20
_audit_creation_method           
;
Olex2 1.5
(compiled 2021.12.09 svn.r5202d8cf for OlexSys, GUI svn.r6439)
;
_shelx_SHELXL_version_number     2018/3
_chemical_name_common            ?
_chemical_name_systematic        ?
_chemical_formula_moiety         'C16 H15 N3 O'
_chemical_formula_sum            'C16 H15 N3 O'
_chemical_formula_weight         265.31
_chemical_absolute_configuration ab
_chemical_melting_point          ?
_chemical_oxdiff_formula         'c n o h'
loop_
_atom_type_symbol
_atom_type_description
_atom_type_scat_dispersion_real
_atom_type_scat_dispersion_imag
_atom_type_scat_source
C C 0.0181 0.0091 'International Tables Vol C Tables 4.2.6.8 and 6.1.1.4'
H H 0.0000 0.0000 'International Tables Vol C Tables 4.2.6.8 and 6.1.1.4'
N N 0.0311 0.0180 'International Tables Vol C Tables 4.2.6.8 and 6.1.1.4'
O O 0.0492 0.0322 'International Tables Vol C Tables 4.2.6.8 and 6.1.1.4'

_shelx_space_group_comment       
;
The symmetry employed for this shelxl refinement is uniquely defined
by the following loop, which should always be used as a source of
symmetry information in preference to the above space-group names.
They are only intended as comments.
;
_space_group_crystal_system      orthorhombic
_space_group_IT_number           19
_space_group_name_H-M_alt        'P 21 21 21'
_space_group_name_Hall           'P 2ac 2ab'
loop_
_space_group_symop_operation_xyz
'x, y, z'
'-x+1/2, -y, z+1/2'
'-x, y+1/2, -z+1/2'
'x+1/2, -y+1/2, -z'

_cell_length_a                   5.02560(10)
_cell_length_b                   10.7811(4)
_cell_length_c                   24.3162(7)
_cell_angle_alpha                90
_cell_angle_beta                 90
_cell_angle_gamma                90
_cell_volume                     1317.49(7)
_cell_formula_units_Z            4
_cell_measurement_reflns_used    3010
_cell_measurement_temperature    99.98(10)
_cell_measurement_theta_max      77.5600
_cell_measurement_theta_min      3.6360
_shelx_estimated_absorpt_T_max   ?
_shelx_estimated_absorpt_T_min   ?
_exptl_absorpt_coefficient_mu    0.690
_exptl_absorpt_correction_T_max  1.00000
_exptl_absorpt_correction_T_min  0.67465
_exptl_absorpt_correction_type   multi-scan
_exptl_absorpt_process_details   
;
CrysAlisPro 1.171.39.33c (Rigaku Oxford Diffraction, 2017)
Empirical absorption correction using spherical harmonics,
 implemented in SCALE3 ABSPACK scaling algorithm.
;
_exptl_absorpt_special_details   ?
_exptl_crystal_colour            colorless
_exptl_crystal_density_diffrn    1.338
_exptl_crystal_density_meas      ?
_exptl_crystal_density_method    ?
_exptl_crystal_description       needle
_exptl_crystal_F_000             560
_exptl_crystal_size_max          0.2
_exptl_crystal_size_mid          0.2
_exptl_crystal_size_min          0.2
_exptl_transmission_factor_max   ?
_exptl_transmission_factor_min   ?
_diffrn_reflns_av_R_equivalents  0.0520
_diffrn_reflns_av_unetI/netI     0.0615
_diffrn_reflns_Laue_measured_fraction_full 0.998
_diffrn_reflns_Laue_measured_fraction_max 0.971
_diffrn_reflns_limit_h_max       6
_diffrn_reflns_limit_h_min       -6
_diffrn_reflns_limit_k_max       9
_diffrn_reflns_limit_k_min       -13
_diffrn_reflns_limit_l_max       30
_diffrn_reflns_limit_l_min       -30
_diffrn_reflns_number            7298
_diffrn_reflns_point_group_measured_fraction_full 0.998
_diffrn_reflns_point_group_measured_fraction_max 0.958
_diffrn_reflns_theta_full        67.684
_diffrn_reflns_theta_max         78.098
_diffrn_reflns_theta_min         3.635
_diffrn_ambient_environment      N~2~
_diffrn_ambient_temperature      99.98(10)
_diffrn_detector                 'CCD plate'
_diffrn_detector_area_resol_mean ?
_diffrn_measured_fraction_theta_full 0.998
_diffrn_measured_fraction_theta_max 0.971
_diffrn_measurement_details      
;
List of Runs (angles in degrees, time in seconds):

  # Type    Start    End  Width  t~exp~   \w     \q     \k     \f   Frames
#--------------------------------------------------------------------------
  1  \w     61.00  87.00   0.50    2.00    --    2.20  25.00 -41.00   52
  2  \w    141.00 167.00   0.50    7.00    --  106.30  25.00 -41.00   52
  3  \w     50.00  75.00   0.50    7.00    --  106.30 -25.00 154.00   50
  4  \w     82.00 140.00   0.50    7.00    --  106.30  25.00 -41.00  116
  5  \w    -16.00  49.00   0.50    2.00    --    2.20  77.00-150.00  130
  6  \w    -30.00  25.00   0.50    2.00    --    2.20  82.00 -30.00  110
  7  \w    -54.00 -29.00   0.50    2.00    --    2.20 -25.00 154.00   50
  8  \w    115.00 191.00   0.50    7.00    --  106.30  19.00  30.00  152
  9  \w     77.00 124.00   0.50    7.00    --  106.30 -77.00 -30.00   94
 10  \w     24.00  49.00   0.50    7.00    --  106.30 -77.00 -30.00   50
 11  \w     86.00 116.00   0.50    7.00    --  106.30  38.00-180.00   60
 12  \w     28.00 125.00   0.50    7.00    --  106.30 -57.00  30.00  194
 13  \w    -56.00 -31.00   0.50    2.00    --    0.90 -26.00 155.00   50
 14  \w    169.00 194.00   0.50    7.00    --  105.10  82.00  90.00   50
 15  \w    102.00 128.00   0.50    7.00    --  105.10  82.00  90.00   52
 16  \w     72.00  99.00   0.50    7.00    --  105.10 -26.00 155.00   54
 17  \w     34.00  81.00   0.50    7.00    --  105.10 -57.00 150.00   94
 18  \w     82.00 108.00   0.50    7.00    --  105.10 -57.00 150.00   52
 19  \w     69.00 112.00   0.50    7.00    --  105.10 -77.00  30.00   86
;
_diffrn_measurement_device       'four-circle diffractometer'
_diffrn_measurement_device_type  'XtaLAB AFC12 (RINC): Kappa single'
_diffrn_measurement_method       '\w scans'
_diffrn_orient_matrix_type       
'CrysAlisPro convention (1999,Acta A55,543-557)'
_diffrn_orient_matrix_UB_11      -0.1020390000
_diffrn_orient_matrix_UB_12      -0.0260519000
_diffrn_orient_matrix_UB_13      0.0586217000
_diffrn_orient_matrix_UB_21      -0.2708586000
_diffrn_orient_matrix_UB_22      -0.0400120000
_diffrn_orient_matrix_UB_23      -0.0236484000
_diffrn_orient_matrix_UB_31      0.1008230000
_diffrn_orient_matrix_UB_32      -0.1347046000
_diffrn_orient_matrix_UB_33      -0.0042800000
_diffrn_radiation_monochromator  mirror
_diffrn_radiation_probe          x-ray
_diffrn_radiation_type           'Cu K\a'
_diffrn_radiation_wavelength     1.54184
_diffrn_source                   'Rotating-anode X-ray tube (dual wavelength)'
_diffrn_source_type              'Rigaku (Cu) X-ray DW Source'
_reflns_Friedel_coverage         0.662
_reflns_Friedel_fraction_full    0.998
_reflns_Friedel_fraction_max     0.940
_reflns_number_gt                2411
_reflns_number_total             2714
_reflns_special_details          
;
 Reflections were merged by SHELXL according to the crystal
 class for the calculation of statistics and refinement.
 
 _reflns_Friedel_fraction is defined as the number of unique
 Friedel pairs measured divided by the number that would be
 possible theoretically, ignoring centric projections and
 systematic absences.
;
_reflns_threshold_expression     'I > 2\s(I)'
_computing_cell_refinement       'CrysAlisPro 1.171.39.33c (Rigaku OD, 2017)'
_computing_data_collection       'CrysAlisPro 1.171.39.33c (Rigaku OD, 2017)'
_computing_data_reduction        'CrysAlisPro 1.171.39.33c (Rigaku OD, 2017)'
_computing_molecular_graphics    'Olex2 1.5 (Dolomanov et al., 2009)'
_computing_publication_material  'Olex2 1.5 (Dolomanov et al., 2009)'
_computing_structure_refinement  'SHELXL 2018/3 (Sheldrick, 2015)'
_computing_structure_solution    'SHELXT 2018/2 (Sheldrick, 2018)'
_refine_diff_density_max         0.444
_refine_diff_density_min         -0.330
_refine_diff_density_rms         0.055
_refine_ls_abs_structure_details 
;
 Flack x determined using 885 quotients [(I+)-(I-)]/[(I+)+(I-)]
 (Parsons, Flack and Wagner, Acta Cryst. B69 (2013) 249-259).
;
_refine_ls_abs_structure_Flack   -0.2(2)
_refine_ls_extinction_coef       .
_refine_ls_extinction_method     none
_refine_ls_goodness_of_fit_ref   1.064
_refine_ls_hydrogen_treatment    constr
_refine_ls_matrix_type           full
_refine_ls_number_parameters     182
_refine_ls_number_reflns         2714
_refine_ls_number_restraints     0
_refine_ls_R_factor_all          0.0566
_refine_ls_R_factor_gt           0.0486
_refine_ls_restrained_S_all      1.064
_refine_ls_shift/su_max          0.000
_refine_ls_shift/su_mean         0.000
_refine_ls_structure_factor_coef Fsqd
_refine_ls_weighting_details     
'w=1/[\s^2^(Fo^2^)+(0.0833P)^2^+0.2681P] where P=(Fo^2^+2Fc^2^)/3'
_refine_ls_weighting_scheme      calc
_refine_ls_wR_factor_gt          0.1350
_refine_ls_wR_factor_ref         0.1410
_refine_special_details          ?
_olex2_refinement_description    
;
1.a Ternary CH refined with riding coordinates:
 C00A(H00A)
1.b Aromatic/amide H refined with riding coordinates:
 N003(H003), N004(H004), C006(H006), C008(H008), C00C(H00C), C00D(H00D),
 C00E(H00E), C00G(H00G), C00H(H00H), C00J(H00J), C00K(H00K)
1.c Idealised Me refined as rotating group:
 C00I(H00B,H00F,H00I)
;
_atom_sites_solution_hydrogens   geom
_atom_sites_solution_primary     dual
_atom_sites_solution_secondary   ?
loop_
_atom_site_label
_atom_site_type_symbol
_atom_site_fract_x
_atom_site_fract_y
_atom_site_fract_z
_atom_site_U_iso_or_equiv
_atom_site_adp_type
_atom_site_occupancy
_atom_site_site_symmetry_order
_atom_site_calc_flag
_atom_site_refinement_flags_posn
_atom_site_refinement_flags_adp
_atom_site_refinement_flags_occupancy
_atom_site_disorder_assembly
_atom_site_disorder_group
O001 O 0.1507(4) 0.5589(2) 0.18941(8) 0.0250(5) Uani 1 1 d . . . . .
N002 N 0.4514(5) 0.7167(3) 0.04471(10) 0.0248(6) Uani 1 1 d . . . . .
N003 N 0.5857(5) 0.5232(3) 0.20868(9) 0.0214(6) Uani 1 1 d . . . . .
H003 H 0.750253 0.527336 0.196472 0.026 Uiso 1 1 calc R U . . .
N004 N 0.6820(5) 0.6531(3) 0.04191(10) 0.0259(6) Uani 1 1 d . . . . .
H004 H 0.800350 0.655048 0.015253 0.031 Uiso 1 1 calc R U . . .
C005 C 0.3874(6) 0.5598(3) 0.17564(11) 0.0197(6) Uani 1 1 d . . . . .
C006 C 0.6927(6) 0.5866(3) 0.08820(12) 0.0234(7) Uani 1 1 d . . . . .
H006 H 0.834921 0.532809 0.097826 0.028 Uiso 1 1 calc R U . . .
C007 C 0.4664(6) 0.6067(3) 0.12071(12) 0.0216(6) Uani 1 1 d . . . . .
C008 C 0.2770(6) 0.4778(3) 0.37433(12) 0.0236(7) Uani 1 1 d . . . . .
H008 H 0.222895 0.419276 0.347330 0.028 Uiso 1 1 calc R U . . .
C009 C 0.6064(6) 0.5723(3) 0.30844(12) 0.0211(6) Uani 1 1 d . . . . .
C00A C 0.5386(6) 0.4765(3) 0.26424(11) 0.0225(6) Uani 1 1 d . . . . .
H00A H 0.345351 0.455669 0.267618 0.027 Uiso 1 1 calc R U . . .
C00B C 0.5540(7) 0.6519(3) 0.40287(12) 0.0255(7) Uani 1 1 d . . . . .
C00C C 0.3164(6) 0.6905(3) 0.09083(12) 0.0249(7) Uani 1 1 d . . . . .
H00C H 0.148281 0.723523 0.101101 0.030 Uiso 1 1 calc R U . . .
C00D C 0.1595(7) 0.4756(3) 0.42533(12) 0.0279(7) Uani 1 1 d . . . . .
H00D H 0.023759 0.416735 0.432908 0.034 Uiso 1 1 calc R U . . .
C00E C 0.7980(6) 0.6601(3) 0.29989(12) 0.0251(7) Uani 1 1 d . . . . .
H00E H 0.884233 0.663525 0.265163 0.030 Uiso 1 1 calc R U . . .
C00F C 0.4775(6) 0.5656(3) 0.36114(12) 0.0226(6) Uani 1 1 d . . . . .
C00G C 0.7508(7) 0.7419(3) 0.39154(13) 0.0273(7) Uani 1 1 d . . . . .
H00G H 0.799625 0.800126 0.419086 0.033 Uiso 1 1 calc R U . . .
C00H C 0.8720(7) 0.7458(3) 0.34103(12) 0.0274(7) Uani 1 1 d . . . . .
H00H H 1.005370 0.805996 0.333736 0.033 Uiso 1 1 calc R U . . .
C00I C 0.6975(6) 0.3581(3) 0.27285(12) 0.0251(7) Uani 1 1 d . . . . .
H00B H 0.632868 0.293794 0.247677 0.038 Uiso 1 1 calc R U . . .
H00F H 0.676105 0.329781 0.310898 0.038 Uiso 1 1 calc R U . . .
H00I H 0.886122 0.374267 0.265529 0.038 Uiso 1 1 calc R U . . .
C00J C 0.4301(7) 0.6457(3) 0.45536(13) 0.0294(7) Uani 1 1 d . . . . .
H00J H 0.481804 0.702464 0.483284 0.035 Uiso 1 1 calc R U . . .
C00K C 0.2380(7) 0.5595(3) 0.46632(13) 0.0310(7) Uani 1 1 d . . . . .
H00K H 0.157729 0.556386 0.501661 0.037 Uiso 1 1 calc R U . . .

loop_
_atom_site_aniso_label
_atom_site_aniso_U_11
_atom_site_aniso_U_22
_atom_site_aniso_U_33
_atom_site_aniso_U_23
_atom_site_aniso_U_13
_atom_site_aniso_U_12
O001 0.0182(9) 0.0324(13) 0.0244(10) 0.0028(9) 0.0016(8) 0.0002(9)
N002 0.0250(12) 0.0287(15) 0.0205(11) 0.0036(10) -0.0004(10) -0.0007(11)
N003 0.0182(11) 0.0297(15) 0.0164(11) 0.0031(10) 0.0013(9) -0.0009(10)
N004 0.0251(12) 0.0332(16) 0.0194(12) 0.0035(11) 0.0020(10) 0.0003(11)
C005 0.0202(13) 0.0201(16) 0.0187(12) -0.0018(11) 0.0000(10) -0.0008(11)
C006 0.0232(14) 0.0274(18) 0.0196(13) 0.0036(11) 0.0008(12) 0.0026(12)
C007 0.0213(13) 0.0247(17) 0.0187(13) 0.0006(12) -0.0014(11) -0.0018(12)
C008 0.0251(14) 0.0270(18) 0.0188(13) 0.0000(11) -0.0008(11) -0.0028(13)
C009 0.0214(13) 0.0229(16) 0.0189(13) 0.0015(11) -0.0025(10) 0.0015(11)
C00A 0.0257(14) 0.0261(18) 0.0157(12) 0.0025(11) -0.0002(11) -0.0013(13)
C00B 0.0282(14) 0.0259(17) 0.0224(13) -0.0028(12) 0.0023(12) 0.0013(14)
C00C 0.0254(14) 0.0290(18) 0.0204(13) 0.0013(12) 0.0016(12) -0.0007(13)
C00D 0.0325(16) 0.0296(18) 0.0217(14) 0.0020(12) 0.0043(12) -0.0024(15)
C00E 0.0275(15) 0.0265(18) 0.0213(14) 0.0007(12) 0.0004(11) 0.0025(13)
C00F 0.0235(13) 0.0254(18) 0.0188(13) 0.0009(11) -0.0003(11) 0.0026(12)
C00G 0.0300(15) 0.0275(19) 0.0244(15) -0.0044(13) 0.0001(11) -0.0031(14)
C00H 0.0286(15) 0.0279(19) 0.0256(14) 0.0000(13) 0.0016(12) -0.0026(13)
C00I 0.0312(16) 0.0233(17) 0.0209(14) 0.0000(11) 0.0001(12) 0.0017(13)
C00J 0.0355(16) 0.0293(19) 0.0234(14) -0.0047(13) 0.0027(13) -0.0032(14)
C00K 0.0359(16) 0.035(2) 0.0219(14) -0.0020(13) 0.0072(12) -0.0038(15)

_geom_special_details            
;
 All esds (except the esd in the dihedral angle between two l.s. planes)
 are estimated using the full covariance matrix.  The cell esds are taken
 into account individually in the estimation of esds in distances, angles
 and torsion angles; correlations between esds in cell parameters are only
 used when they are defined by crystal symmetry.  An approximate (isotropic)
 treatment of cell esds is used for estimating esds involving l.s. planes.
;
loop_
_geom_bond_atom_site_label_1
_geom_bond_atom_site_label_2
_geom_bond_distance
_geom_bond_site_symmetry_2
_geom_bond_publ_flag
O001 C005 1.236(3) . ?
N002 N004 1.348(4) . ?
N002 C00C 1.341(4) . ?
N003 H003 0.8800 . ?
N003 C005 1.339(4) . ?
N003 C00A 1.461(3) . ?
N004 H004 0.8800 . ?
N004 C006 1.336(4) . ?
C005 C007 1.482(4) . ?
C006 H006 0.9500 . ?
C006 C007 1.402(4) . ?
C007 C00C 1.383(4) . ?
C008 H008 0.9500 . ?
C008 C00D 1.374(4) . ?
C008 C00F 1.420(4) . ?
C009 C00A 1.529(4) . ?
C009 C00E 1.366(4) . ?
C009 C00F 1.438(4) . ?
C00A H00A 1.0000 . ?
C00A C00I 1.521(5) . ?
C00B C00F 1.429(4) . ?
C00B C00G 1.413(5) . ?
C00B C00J 1.422(4) . ?
C00C H00C 0.9500 . ?
C00D H00D 0.9500 . ?
C00D C00K 1.403(5) . ?
C00E H00E 0.9500 . ?
C00E C00H 1.412(4) . ?
C00G H00G 0.9500 . ?
C00G C00H 1.372(4) . ?
C00H H00H 0.9500 . ?
C00I H00B 0.9800 . ?
C00I H00F 0.9800 . ?
C00I H00I 0.9800 . ?
C00J H00J 0.9500 . ?
C00J C00K 1.366(5) . ?
C00K H00K 0.9500 . ?

loop_
_geom_angle_atom_site_label_1
_geom_angle_atom_site_label_2
_geom_angle_atom_site_label_3
_geom_angle
_geom_angle_site_symmetry_1
_geom_angle_site_symmetry_3
_geom_angle_publ_flag
C00C N002 N004 111.7(3) . . ?
C005 N003 H003 118.8 . . ?
C005 N003 C00A 122.4(2) . . ?
C00A N003 H003 118.8 . . ?
N002 N004 H004 127.3 . . ?
C006 N004 N002 105.4(2) . . ?
C006 N004 H004 127.3 . . ?
O001 C005 N003 123.4(3) . . ?
O001 C005 C007 120.3(3) . . ?
N003 C005 C007 116.2(2) . . ?
N004 C006 H006 124.5 . . ?
N004 C006 C007 111.1(3) . . ?
C007 C006 H006 124.5 . . ?
C006 C007 C005 132.3(3) . . ?
C00C C007 C005 123.4(3) . . ?
C00C C007 C006 104.3(3) . . ?
C00D C008 H008 119.3 . . ?
C00D C008 C00F 121.4(3) . . ?
C00F C008 H008 119.3 . . ?
C00E C009 C00A 121.2(3) . . ?
C00E C009 C00F 119.2(3) . . ?
C00F C009 C00A 119.5(3) . . ?
N003 C00A C009 112.4(3) . . ?
N003 C00A H00A 108.1 . . ?
N003 C00A C00I 109.3(2) . . ?
C009 C00A H00A 108.1 . . ?
C00I C00A C009 110.7(2) . . ?
C00I C00A H00A 108.1 . . ?
C00G C00B C00F 119.8(3) . . ?
C00G C00B C00J 120.9(3) . . ?
C00J C00B C00F 119.3(3) . . ?
N002 C00C C007 107.5(3) . . ?
N002 C00C H00C 126.2 . . ?
C007 C00C H00C 126.2 . . ?
C008 C00D H00D 119.7 . . ?
C008 C00D C00K 120.7(3) . . ?
C00K C00D H00D 119.7 . . ?
C009 C00E H00E 119.0 . . ?
C009 C00E C00H 122.1(3) . . ?
C00H C00E H00E 119.0 . . ?
C008 C00F C009 123.7(3) . . ?
C008 C00F C00B 117.7(3) . . ?
C00B C00F C009 118.6(3) . . ?
C00B C00G H00G 119.8 . . ?
C00H C00G C00B 120.4(3) . . ?
C00H C00G H00G 119.8 . . ?
C00E C00H H00H 120.1 . . ?
C00G C00H C00E 119.9(3) . . ?
C00G C00H H00H 120.1 . . ?
C00A C00I H00B 109.5 . . ?
C00A C00I H00F 109.5 . . ?
C00A C00I H00I 109.5 . . ?
H00B C00I H00F 109.5 . . ?
H00B C00I H00I 109.5 . . ?
H00F C00I H00I 109.5 . . ?
C00B C00J H00J 119.5 . . ?
C00K C00J C00B 121.1(3) . . ?
C00K C00J H00J 119.5 . . ?
C00D C00K H00K 120.0 . . ?
C00J C00K C00D 119.9(3) . . ?
C00J C00K H00K 120.0 . . ?

loop_
_geom_torsion_atom_site_label_1
_geom_torsion_atom_site_label_2
_geom_torsion_atom_site_label_3
_geom_torsion_atom_site_label_4
_geom_torsion
_geom_torsion_site_symmetry_1
_geom_torsion_site_symmetry_2
_geom_torsion_site_symmetry_3
_geom_torsion_site_symmetry_4
_geom_torsion_publ_flag
O001 C005 C007 C006 -158.2(3) . . . . ?
O001 C005 C007 C00C 24.7(5) . . . . ?
N002 N004 C006 C007 0.5(3) . . . . ?
N003 C005 C007 C006 23.7(5) . . . . ?
N003 C005 C007 C00C -153.5(3) . . . . ?
N004 N002 C00C C007 1.0(4) . . . . ?
N004 C006 C007 C005 -177.5(3) . . . . ?
N004 C006 C007 C00C 0.0(4) . . . . ?
C005 N003 C00A C009 -103.6(3) . . . . ?
C005 N003 C00A C00I 133.0(3) . . . . ?
C005 C007 C00C N002 177.2(3) . . . . ?
C006 C007 C00C N002 -0.6(4) . . . . ?
C008 C00D C00K C00J 1.1(5) . . . . ?
C009 C00E C00H C00G 0.3(5) . . . . ?
C00A N003 C005 O001 1.0(5) . . . . ?
C00A N003 C005 C007 179.1(3) . . . . ?
C00A C009 C00E C00H -177.1(3) . . . . ?
C00A C009 C00F C008 -3.4(5) . . . . ?
C00A C009 C00F C00B 176.7(3) . . . . ?
C00B C00G C00H C00E 0.6(5) . . . . ?
C00B C00J C00K C00D -0.3(5) . . . . ?
C00C N002 N004 C006 -0.9(3) . . . . ?
C00D C008 C00F C009 -179.8(3) . . . . ?
C00D C008 C00F C00B 0.1(5) . . . . ?
C00E C009 C00A N003 -29.1(4) . . . . ?
C00E C009 C00A C00I 93.5(3) . . . . ?
C00E C009 C00F C008 -179.8(3) . . . . ?
C00E C009 C00F C00B 0.3(4) . . . . ?
C00F C008 C00D C00K -1.0(5) . . . . ?
C00F C009 C00A N003 154.6(3) . . . . ?
C00F C009 C00A C00I -82.8(3) . . . . ?
C00F C009 C00E C00H -0.8(5) . . . . ?
C00F C00B C00G C00H -1.0(5) . . . . ?
C00F C00B C00J C00K -0.6(5) . . . . ?
C00G C00B C00F C008 -179.4(3) . . . . ?
C00G C00B C00F C009 0.5(5) . . . . ?
C00G C00B C00J C00K 179.4(3) . . . . ?
C00J C00B C00F C008 0.7(5) . . . . ?
C00J C00B C00F C009 -179.4(3) . . . . ?
C00J C00B C00G C00H 179.0(3) . . . . ?

_shelx_res_file                  
;
TITL S_HL2_a.res in P2(1)2(1)2(1)
    S_HL2.res
    created by SHELXL-2018/3 at 15:27:33 on 20-Jun-2024
REM Old TITL S_HL2 20240511 in P2(1)2(1)2(1)
REM SHELXT solution in P2(1)2(1)2(1): R1 0.089, Rweak 0.023, Alpha 0.001
REM <I/s> 0.240 for 23 systematic absences, Orientation as input
REM Flack x = -0.113 ( 0.244 ) from 909 Parsons' quotients
REM Formula found by SHELXT: C16 N3 O
CELL 1.54184 5.0256 10.7811 24.3162 90 90 90
ZERR 4 0.0001 0.0004 0.0007 0 0 0
LATT -1
SYMM 0.5-X,-Y,0.5+Z
SYMM -X,0.5+Y,0.5-Z
SYMM 0.5+X,0.5-Y,-Z
SFAC C H N O
UNIT 64 60 12 4

L.S. 4 0 0
PLAN  5
TEMP -173
CONF
BOND
LIST 6
MORE -1
BOND $H
fmap 2 53
acta
REM <olex2.extras>
REM <HklSrc "%.\\S_HL2%2020240511.hkl">
REM </olex2.extras>

WGHT    0.083300    0.268100
FVAR       0.95619
O001  4    0.150683    0.558927    0.189413    11.00000    0.01822    0.03236 =
         0.02443    0.00282    0.00156    0.00022
N002  3    0.451427    0.716711    0.044709    11.00000    0.02503    0.02874 =
         0.02052    0.00362   -0.00043   -0.00073
N003  3    0.585651    0.523157    0.208677    11.00000    0.01823    0.02967 =
         0.01638    0.00314    0.00132   -0.00094
AFIX  43
H003  2    0.750253    0.527336    0.196472    11.00000   -1.20000
AFIX   0
N004  3    0.682008    0.653138    0.041914    11.00000    0.02511    0.03318 =
         0.01944    0.00354    0.00202    0.00032
AFIX  43
H004  2    0.800350    0.655048    0.015253    11.00000   -1.20000
AFIX   0
C005  1    0.387443    0.559809    0.175638    11.00000    0.02024    0.02008 =
         0.01866   -0.00179    0.00001   -0.00081
C006  1    0.692696    0.586640    0.088200    11.00000    0.02320    0.02741 =
         0.01958    0.00357    0.00085    0.00255
AFIX  43
H006  2    0.834921    0.532809    0.097826    11.00000   -1.20000
AFIX   0
C007  1    0.466437    0.606733    0.120706    11.00000    0.02132    0.02472 =
         0.01872    0.00057   -0.00143   -0.00179
C008  1    0.276972    0.477768    0.374328    11.00000    0.02510    0.02701 =
         0.01878    0.00000   -0.00083   -0.00282
AFIX  43
H008  2    0.222895    0.419276    0.347330    11.00000   -1.20000
AFIX   0
C009  1    0.606380    0.572330    0.308435    11.00000    0.02143    0.02290 =
         0.01885    0.00153   -0.00251    0.00150
C00A  1    0.538567    0.476488    0.264244    11.00000    0.02573    0.02614 =
         0.01569    0.00252   -0.00020   -0.00129
AFIX  13
H00A  2    0.345351    0.455669    0.267618    11.00000   -1.20000
AFIX   0
C00B  1    0.553962    0.651907    0.402872    11.00000    0.02821    0.02592 =
         0.02236   -0.00283    0.00231    0.00135
C00C  1    0.316367    0.690533    0.090826    11.00000    0.02542    0.02901 =
         0.02038    0.00134    0.00160   -0.00074
AFIX  43
H00C  2    0.148281    0.723523    0.101101    11.00000   -1.20000
AFIX   0
C00D  1    0.159514    0.475622    0.425328    11.00000    0.03255    0.02959 =
         0.02166    0.00202    0.00434   -0.00240
AFIX  43
H00D  2    0.023759    0.416735    0.432908    11.00000   -1.20000
AFIX   0
C00E  1    0.797988    0.660066    0.299895    11.00000    0.02748    0.02647 =
         0.02133    0.00067    0.00041    0.00253
AFIX  43
H00E  2    0.884233    0.663525    0.265163    11.00000   -1.20000
AFIX   0
C00F  1    0.477518    0.565603    0.361139    11.00000    0.02348    0.02544 =
         0.01884    0.00088   -0.00029    0.00257
C00G  1    0.750847    0.741917    0.391542    11.00000    0.02998    0.02748 =
         0.02435   -0.00437    0.00012   -0.00315
AFIX  43
H00G  2    0.799625    0.800126    0.419086    11.00000   -1.20000
AFIX   0
C00H  1    0.871965    0.745771    0.341027    11.00000    0.02862    0.02789 =
         0.02564    0.00004    0.00161   -0.00260
AFIX  43
H00H  2    1.005370    0.805996    0.333736    11.00000   -1.20000
AFIX   0
C00I  1    0.697547    0.358055    0.272852    11.00000    0.03123    0.02329 =
         0.02091    0.00004    0.00010    0.00167
AFIX 137
H00B  2    0.632868    0.293794    0.247677    11.00000   -1.50000
H00F  2    0.676105    0.329781    0.310898    11.00000   -1.50000
H00I  2    0.886122    0.374267    0.265529    11.00000   -1.50000
AFIX   0
C00J  1    0.430140    0.645725    0.455364    11.00000    0.03546    0.02930 =
         0.02337   -0.00469    0.00269   -0.00321
AFIX  43
H00J  2    0.481804    0.702464    0.483284    11.00000   -1.20000
AFIX   0
C00K  1    0.238024    0.559506    0.466319    11.00000    0.03591    0.03535 =
         0.02188   -0.00199    0.00724   -0.00377
AFIX  43
H00K  2    0.157729    0.556386    0.501661    11.00000   -1.20000
AFIX   0
HKLF 4


REM  S_HL2_a.res in P2(1)2(1)2(1)
REM wR2 = 0.1410, GooF = S = 1.064, Restrained GooF = 1.064 for all data
REM R1 = 0.0486 for 2411 Fo > 4sig(Fo) and 0.0566 for all 2714 data
REM 182 parameters refined using 0 restraints

END

WGHT      0.0833      0.2681

REM Highest difference peak  0.444,  deepest hole -0.330,  1-sigma level  0.055
Q1    1   0.3939  0.7789  0.0158  11.00000  0.05    0.44
Q2    1   0.6729  0.5527  0.0380  11.00000  0.05    0.20
Q3    1   0.9161  0.3839  0.2777  11.00000  0.05    0.19
Q4    1   0.6783  0.4834  0.0811  11.00000  0.05    0.19
Q5    1   0.8981  0.6435  0.0829  11.00000  0.05    0.18
;
_shelx_res_checksum              13201
_olex2_submission_special_instructions 'No special instructions were received'
_oxdiff_exptl_absorpt_empirical_details 
;
Empirical correction (ABSPACK) includes:
- Absorption correction using spherical harmonics
- Frame scaling
;
_oxdiff_exptl_absorpt_empirical_full_max 1.415
_oxdiff_exptl_absorpt_empirical_full_min 0.684
####################################################################### 
# 
# This file contains crystal structure data downloaded from the 
# Cambridge Structural Database (CSD) hosted by the Cambridge 
# Crystallographic Data Centre (CCDC).
# 
# Full information about CCDC data access policies and citation 
# guidelines are available at http://www.ccdc.cam.ac.uk/access/V1 
# 
# Audit and citation data items may have been added by the CCDC. 
# Please retain this information to preserve the provenance of 
# this file and to allow appropriate attribution of the data. 
# 
#######################################################################

data_S_HL1
_database_code_depnum_ccdc_archive 'CCDC 2378498'
loop_
_audit_author_name
_audit_author_address
'Guo-Quan HUANG'
;Jinan University
China
;
_audit_update_record             
;
2024-08-19 deposited with the CCDC.	2025-11-19 downloaded from the CCDC.
;
_audit_creation_date             2024-06-29
_audit_creation_method           
;
Olex2 1.5
(compiled 2024.02.16 svn.r378c4104 for OlexSys, GUI svn.r6928)
;
_shelx_SHELXL_version_number     2018/3
_chemical_name_common            ?
_chemical_name_systematic        ?
_chemical_formula_moiety         'C12 H13 N3 O'
_chemical_formula_sum            'C12 H13 N3 O'
_chemical_formula_weight         215.25
_chemical_absolute_configuration rmad
_chemical_melting_point          ?
_chemical_oxdiff_formula         'C  H N O'
loop_
_atom_type_symbol
_atom_type_description
_atom_type_scat_dispersion_real
_atom_type_scat_dispersion_imag
_atom_type_scat_source
C C 0.0181 0.0091 'International Tables Vol C Tables 4.2.6.8 and 6.1.1.4'
H H 0.0000 0.0000 'International Tables Vol C Tables 4.2.6.8 and 6.1.1.4'
N N 0.0311 0.0180 'International Tables Vol C Tables 4.2.6.8 and 6.1.1.4'
O O 0.0492 0.0322 'International Tables Vol C Tables 4.2.6.8 and 6.1.1.4'

_shelx_space_group_comment       
;
The symmetry employed for this shelxl refinement is uniquely defined
by the following loop, which should always be used as a source of
symmetry information in preference to the above space-group names.
They are only intended as comments.
;
_space_group_crystal_system      monoclinic
_space_group_IT_number           4
_space_group_name_H-M_alt        'P 1 21 1'
_space_group_name_Hall           'P 2yb'
loop_
_space_group_symop_operation_xyz
'x, y, z'
'-x, y+1/2, -z'

_cell_length_a                   9.3663(2)
_cell_length_b                   5.08920(10)
_cell_length_c                   11.5614(2)
_cell_angle_alpha                90
_cell_angle_beta                 96.3050(10)
_cell_angle_gamma                90
_cell_volume                     547.764(19)
_cell_formula_units_Z            2
_cell_measurement_reflns_used    7335
_cell_measurement_temperature    100.00(10)
_cell_measurement_theta_max      77.3440
_cell_measurement_theta_min      3.8320
_shelx_estimated_absorpt_T_max   ?
_shelx_estimated_absorpt_T_min   ?
_exptl_absorpt_coefficient_mu    0.697
_exptl_absorpt_correction_T_max  1.00000
_exptl_absorpt_correction_T_min  0.67870
_exptl_absorpt_correction_type   multi-scan
_exptl_absorpt_process_details   
;
CrysAlisPro 1.171.39.33c (Rigaku Oxford Diffraction, 2017)
Empirical absorption correction using spherical harmonics,
 implemented in SCALE3 ABSPACK scaling algorithm.
;
_exptl_absorpt_special_details   ?
_exptl_crystal_colour            ?
_exptl_crystal_density_diffrn    1.305
_exptl_crystal_density_meas      ?
_exptl_crystal_density_method    ?
_exptl_crystal_description       block
_exptl_crystal_F_000             228
_exptl_crystal_size_max          ?
_exptl_crystal_size_mid          ?
_exptl_crystal_size_min          ?
_exptl_transmission_factor_max   ?
_exptl_transmission_factor_min   ?
_diffrn_reflns_av_R_equivalents  0.0323
_diffrn_reflns_av_unetI/netI     0.0253
_diffrn_reflns_Laue_measured_fraction_full 0.992
_diffrn_reflns_Laue_measured_fraction_max 0.986
_diffrn_reflns_limit_h_max       11
_diffrn_reflns_limit_h_min       -11
_diffrn_reflns_limit_k_max       6
_diffrn_reflns_limit_k_min       -6
_diffrn_reflns_limit_l_max       14
_diffrn_reflns_limit_l_min       -14
_diffrn_reflns_number            10392
_diffrn_reflns_point_group_measured_fraction_full 0.988
_diffrn_reflns_point_group_measured_fraction_max 0.969
_diffrn_reflns_theta_full        67.684
_diffrn_reflns_theta_max         78.204
_diffrn_reflns_theta_min         3.847
_diffrn_ambient_environment      N~2~
_diffrn_ambient_temperature      100.00(10)
_diffrn_detector                 'CCD plate'
_diffrn_detector_area_resol_mean ?
_diffrn_measured_fraction_theta_full 0.992
_diffrn_measured_fraction_theta_max 0.986
_diffrn_measurement_details      
;
List of Runs (angles in degrees, time in seconds):

  # Type    Start    End  Width  t~exp~   \w     \q     \k     \f   Frames
#--------------------------------------------------------------------------
  1  \w    -82.00 -56.00   0.50    0.50    --   -2.20 -57.00 -60.00   52
  2  \w    -13.00  18.00   0.50    0.50    --   -2.20 -19.00-180.00   62
  3  \w     40.00  80.00   0.50    0.50    --   -2.20  57.00-180.00   80
  4  \w    -34.00  -2.00   0.50    0.50    --   -2.20 -57.00 -60.00   64
  5  \w    -36.00  -1.00   0.50    0.50    --   -2.20 -82.00 -30.00   70
  6  \w    -91.00 -61.00   0.50    0.50    --   -2.20 -19.00-180.00   60
  7  \w     51.00  84.00   0.50    0.50    --   -2.20   0.00 120.00   66
  8  \w    -12.00  39.00   0.50    0.50    --   -2.20   0.00 120.00  102
  9  \w    -89.00 -30.00   0.50    0.50    --   -2.20   0.00 120.00  118
 10  \w    -91.00 -61.00   0.50    0.50    --   -2.20 -19.00 120.00   60
 11  \w    -27.00  18.00   0.50    0.50    --   -2.20  57.00-180.00   90
 12  \w     -1.00  25.00   0.50    0.50    --   -2.20 -19.00 120.00   52
 13  \w    -19.00  30.00   0.50    0.50    --    2.20  38.00  90.00   98
 14  \w    -16.00  59.00   0.50    0.50    --    2.20  38.00 -90.00  150
 15  \w     56.00  83.00   0.50    0.50    --    2.20  38.00  90.00   54
 16  \w    -73.00 -47.00   0.50    0.50    --    2.20 -19.00 -60.00   52
 17  \w    -84.00 -56.00   0.50    0.50    --    2.20 -38.00-120.00   56
 18  \w      1.00  29.00   0.50    0.50    --    2.20 -19.00 -60.00   56
 19  \w     -1.00  24.00   0.50    0.50    --    2.20 -38.00-120.00   50
 20  \w    -51.00 -26.00   0.50    0.50    --    2.20 -38.00-120.00   50
 21  \w     79.00 106.00   0.50    0.94    --  106.30  76.00 129.26   54
 22  \w     78.00 103.00   0.50    0.94    --  106.30  77.00 -45.21   50
 23  \w     81.00 132.00   0.50    0.94    --  106.30  58.00  -9.90  102
 24  \w     76.00 102.00   0.50    0.94    --  106.30  77.00 150.00   52
 25  \w     78.00 105.00   0.50    0.94    --  106.30  71.00  -3.97   54
 26  \w     78.00 105.00   0.50    0.94    --  106.30  78.00-162.29   54
 27  \w    159.00 185.00   0.50    0.94    --  106.30  77.00 150.00   52
 28  \w     83.00 108.00   0.50    0.94    --  106.30  57.00 -90.00   50
 29  \w     76.00 102.00   0.50    0.94    --  106.30  77.00 -90.00   52
 30  \w     77.00 103.00   0.50    0.94    --  106.30  77.00   0.00   52
 31  \w     82.00 108.00   0.50    0.94    --  106.30  57.00-120.00   52
 32  \w     18.00 139.00   0.50    0.94    --  106.30 -82.00  90.00  242
 33  \w    116.00 174.00   0.50    0.94    --  106.30  51.00  50.98  116
 34  \w     83.00 142.00   0.50    0.94    --  106.30  55.00  39.84  118
 35  \w     82.00 196.00   0.50    0.94    --  106.30  55.00 -43.36  228
 36  \w     87.00 114.00   0.50    0.94    --  106.30  33.00 139.44   54
 37  \w     18.00 139.00   0.50    0.94    --  106.30 -82.00 -90.00  242
 38  \w     85.00 110.00   0.50    0.94    --  106.30  51.00  50.98   50
 39  \w     58.00 135.00   0.50    0.94    --  106.30 -82.00 150.00  154
 40  \w     20.00  50.00   0.50    0.94    --  106.30 -82.00 150.00   60
 41  \w    140.00 166.00   0.50    0.94    --  106.30  44.00 115.20   52
 42  \w    161.00 192.00   0.50    0.94    --  106.30  61.00-165.78   62
 43  \w     87.00 140.00   0.50    0.94    --  106.30  38.00-180.00  106
 44  \w     85.00 114.00   0.50    0.94    --  106.30  38.00 -90.00   58
 45  \w     77.00 102.00   0.50    0.94    --  106.30  77.00  30.00   50
 46  \w     83.00 108.00   0.50    0.94    --  106.30  57.00-180.00   50
 47  \w     83.00 152.00   0.50    0.94    --  106.30  57.00-150.00  138
 48  \w     82.00 109.00   0.50    0.94    --  106.30  57.00  30.00   54
 49  \w     83.00 108.00   0.50    0.94    --  106.30  57.00  90.00   50
 50  \w     82.00 107.00   0.50    0.94    --  106.30  60.00 137.79   50
 51  \w     76.00 102.00   0.50    0.94    --  106.30  77.00-120.00   52
 52  \w     84.00 112.00   0.50    0.94    --  106.30  44.00 115.20   56
 53  \w     71.00 125.00   0.50    0.94    --  106.30 -82.00   0.00  108
 54  \w     85.00 123.00   0.50    0.94    --  106.30  38.00  30.00   76
 55  \w     83.00 109.00   0.50    0.94    --  106.30  57.00 150.00   52
 56  \w     78.00 104.00   0.50    0.94    --  106.30  68.00-155.82   52
 57  \w     76.00 102.00   0.50    0.94    --  106.30  77.00  90.00   52
 58  \w     77.00 102.00   0.50    0.94    --  106.30  77.00  60.00   50
 59  \w    115.00 194.00   0.50    0.94    --  106.30  77.00  60.00  158
 60  \w     95.00 157.00   0.50    0.94    --  106.30  38.00 -60.00  124
 61  \w     85.00 195.00   0.50    0.94    --  106.30  38.00 150.00  220
 62  \w     84.00 154.00   0.50    0.94    --  106.30  48.00-115.73  140
 63  \w     23.00  60.00   0.50    0.94    --  106.30 -82.00   0.00   74
 64  \w     76.00 102.00   0.50    0.94    --  106.30  77.00 -60.00   52
 65  \w     82.00 110.00   0.50    0.94    --  106.30  57.00  60.00   56
 66  \w    131.00 167.00   0.50    0.94    --  106.30  77.00   0.00   72
 67  \w     82.00 108.00   0.50    0.94    --  106.30  56.00  78.14   52
 68  \w    150.00 175.00   0.50    0.94    --  106.30  58.00  -9.90   50
 69  \w     80.00 106.00   0.50    0.94    --  106.30  61.00-165.78   52
 70  \w    133.00 158.00   0.50    0.94    --  106.30  38.00 -78.13   50
 71  \w     87.00 114.00   0.50    0.94    --  106.30  38.00 -78.13   54
;
_diffrn_measurement_device       'four-circle diffractometer'
_diffrn_measurement_device_type  'XtaLAB AFC12 (RINC): Kappa single'
_diffrn_measurement_method       '\w scans'
_diffrn_orient_matrix_type       
'CrysAlisPro convention (1999,Acta A55,543-557)'
_diffrn_orient_matrix_UB_11      0.0571199000
_diffrn_orient_matrix_UB_12      -0.2438216000
_diffrn_orient_matrix_UB_13      -0.0591556000
_diffrn_orient_matrix_UB_21      0.0455082000
_diffrn_orient_matrix_UB_22      -0.1223602000
_diffrn_orient_matrix_UB_23      0.1202802000
_diffrn_orient_matrix_UB_31      -0.1484809000
_diffrn_orient_matrix_UB_32      -0.1312451000
_diffrn_orient_matrix_UB_33      -0.0022924000
_diffrn_radiation_monochromator  mirror
_diffrn_radiation_probe          x-ray
_diffrn_radiation_type           'Cu K\a'
_diffrn_radiation_wavelength     1.54184
_diffrn_source                   'Rotating-anode X-ray tube (dual wavelength)'
_diffrn_source_type              'Rigaku (Cu) X-ray DW Source'
_reflns_Friedel_coverage         0.762
_reflns_Friedel_fraction_full    0.984
_reflns_Friedel_fraction_max     0.946
_reflns_number_gt                2184
_reflns_number_total             2278
_reflns_special_details          
;
 Reflections were merged by SHELXL according to the crystal
 class for the calculation of statistics and refinement.
 
 _reflns_Friedel_fraction is defined as the number of unique
 Friedel pairs measured divided by the number that would be
 possible theoretically, ignoring centric projections and
 systematic absences.
;
_reflns_threshold_expression     'I > 2\s(I)'
_computing_cell_refinement       'CrysAlisPro 1.171.39.33c (Rigaku OD, 2017)'
_computing_data_collection       'CrysAlisPro 1.171.39.33c (Rigaku OD, 2017)'
_computing_data_reduction        'CrysAlisPro 1.171.39.33c (Rigaku OD, 2017)'
_computing_molecular_graphics    'Olex2 1.5 (Dolomanov et al., 2009)'
_computing_publication_material  'Olex2 1.5 (Dolomanov et al., 2009)'
_computing_structure_refinement  'SHELXL 2018/3 (Sheldrick, 2015)'
_computing_structure_solution    'SHELXT 2018/2 (Sheldrick, 2018)'
_refine_diff_density_max         0.190
_refine_diff_density_min         -0.194
_refine_diff_density_rms         0.043
_refine_ls_abs_structure_details 
;
 Flack x determined using 914 quotients [(I+)-(I-)]/[(I+)+(I-)]
 (Parsons, Flack and Wagner, Acta Cryst. B69 (2013) 249-259).
;
_refine_ls_abs_structure_Flack   0.08(14)
_refine_ls_extinction_coef       .
_refine_ls_extinction_method     none
_refine_ls_goodness_of_fit_ref   1.112
_refine_ls_hydrogen_treatment    constr
_refine_ls_matrix_type           full
_refine_ls_number_parameters     146
_refine_ls_number_reflns         2278
_refine_ls_number_restraints     1
_refine_ls_R_factor_all          0.0473
_refine_ls_R_factor_gt           0.0427
_refine_ls_restrained_S_all      1.112
_refine_ls_shift/su_max          0.000
_refine_ls_shift/su_mean         0.000
_refine_ls_structure_factor_coef Fsqd
_refine_ls_weighting_details     
'w=1/[\s^2^(Fo^2^)+(0.0311P)^2^+0.2985P] where P=(Fo^2^+2Fc^2^)/3'
_refine_ls_weighting_scheme      calc
_refine_ls_wR_factor_gt          0.0930
_refine_ls_wR_factor_ref         0.0943
_refine_special_details          ?
_olex2_refinement_description    
;
1. Fixed Uiso
 At 1.2 times of:
  All C(H) groups, All N(H) groups
 At 1.5 times of:
  All C(H,H,H) groups
2.a Ternary CH refined with riding coordinates:
 C009(H009)
2.b Aromatic/amide H refined with riding coordinates:
 N002(H002), N003(H003), C007(H007), C00A(H00A), C00B(H00B), C00D(H00F),
 C00E(H00G), C00F(H00H), C00G(H00I)
2.c Idealised Me refined as rotating group:
 C00C(H00C,H00D,H00E)
;
_atom_sites_solution_hydrogens   geom
_atom_sites_solution_primary     dual
_atom_sites_solution_secondary   ?
loop_
_atom_site_label
_atom_site_type_symbol
_atom_site_fract_x
_atom_site_fract_y
_atom_site_fract_z
_atom_site_U_iso_or_equiv
_atom_site_adp_type
_atom_site_occupancy
_atom_site_site_symmetry_order
_atom_site_calc_flag
_atom_site_refinement_flags_posn
_atom_site_refinement_flags_adp
_atom_site_refinement_flags_occupancy
_atom_site_disorder_assembly
_atom_site_disorder_group
O001 O 0.4929(2) 0.1996(3) 0.81460(16) 0.0247(4) Uani 1 1 d . . . . .
N002 N 0.4209(2) 0.6258(4) 0.81504(19) 0.0223(5) Uani 1 1 d . . . . .
H002 H 0.444712 0.788602 0.834238 0.027 Uiso 1 1 calc R U . . .
N003 N 0.8523(2) 0.7314(4) 0.96630(18) 0.0219(5) Uani 1 1 d . . . . .
H003 H 0.904479 0.851384 1.006175 0.026 Uiso 1 1 calc R U . . .
N004 N 0.9079(2) 0.5120(4) 0.92127(18) 0.0229(5) Uani 1 1 d . . . . .
C005 C 0.5207(3) 0.4355(5) 0.8341(2) 0.0200(5) Uani 1 1 d . . . . .
C006 C 0.2657(3) 0.5226(5) 0.6331(2) 0.0230(5) Uani 1 1 d . . . . .
C007 C 0.7945(3) 0.3860(5) 0.8697(2) 0.0219(5) Uani 1 1 d . . . . .
H007 H 0.799700 0.223312 0.830063 0.026 Uiso 1 1 calc R U . . .
C008 C 0.6659(3) 0.5211(5) 0.8803(2) 0.0201(5) Uani 1 1 d . . . . .
C009 C 0.2743(3) 0.5712(5) 0.7635(2) 0.0211(5) Uani 1 1 d . . . . .
H009 H 0.239909 0.409513 0.801109 0.025 Uiso 1 1 calc R U . . .
C00A C 0.7095(3) 0.7443(5) 0.9431(2) 0.0210(5) Uani 1 1 d . . . . .
H00A H 0.649123 0.880951 0.965594 0.025 Uiso 1 1 calc R U . . .
C00B C 0.3535(3) 0.6568(6) 0.5640(2) 0.0335(7) Uani 1 1 d . . . . .
H00B H 0.420621 0.781951 0.598298 0.040 Uiso 1 1 calc R U . . .
C00C C 0.1800(3) 0.8002(5) 0.7924(2) 0.0260(5) Uani 1 1 d . . . . .
H00C H 0.180733 0.814104 0.876970 0.039 Uiso 1 1 calc R U . . .
H00D H 0.081418 0.770625 0.756786 0.039 Uiso 1 1 calc R U . . .
H00E H 0.216990 0.963314 0.761900 0.039 Uiso 1 1 calc R U . . .
C00D C 0.1660(4) 0.3460(6) 0.5803(3) 0.0366(7) Uani 1 1 d . . . . .
H00F H 0.102571 0.256893 0.625696 0.044 Uiso 1 1 calc R U . . .
C00E C 0.3441(4) 0.6096(7) 0.4450(3) 0.0438(8) Uani 1 1 d . . . . .
H00G H 0.404402 0.703084 0.398448 0.053 Uiso 1 1 calc R U . . .
C00F C 0.2479(5) 0.4285(7) 0.3943(3) 0.0476(10) Uani 1 1 d . . . . .
H00H H 0.243556 0.393158 0.313334 0.057 Uiso 1 1 calc R U . . .
C00G C 0.1583(5) 0.2990(6) 0.4614(3) 0.0495(9) Uani 1 1 d . . . . .
H00I H 0.090544 0.176215 0.426189 0.059 Uiso 1 1 calc R U . . .

loop_
_atom_site_aniso_label
_atom_site_aniso_U_11
_atom_site_aniso_U_22
_atom_site_aniso_U_33
_atom_site_aniso_U_23
_atom_site_aniso_U_13
_atom_site_aniso_U_12
O001 0.0271(10) 0.0128(8) 0.0339(9) -0.0004(7) 0.0021(7) -0.0033(7)
N002 0.0208(12) 0.0137(9) 0.0314(11) -0.0014(8) -0.0012(8) -0.0007(8)
N003 0.0222(12) 0.0151(9) 0.0279(10) -0.0005(8) 0.0009(8) -0.0005(9)
N004 0.0217(11) 0.0175(9) 0.0295(11) 0.0013(9) 0.0034(8) 0.0031(9)
C005 0.0239(14) 0.0147(11) 0.0218(11) -0.0010(9) 0.0043(10) -0.0012(9)
C006 0.0234(13) 0.0166(11) 0.0286(12) 0.0015(10) 0.0014(10) 0.0049(10)
C007 0.0232(14) 0.0164(12) 0.0258(12) 0.0002(9) 0.0013(10) 0.0005(9)
C008 0.0213(13) 0.0149(10) 0.0237(11) 0.0028(10) 0.0010(9) 0.0001(10)
C009 0.0199(13) 0.0162(12) 0.0271(12) 0.0011(9) 0.0017(9) -0.0013(10)
C00A 0.0192(13) 0.0168(11) 0.0268(12) 0.0004(9) 0.0011(9) 0.0000(10)
C00B 0.0300(17) 0.0395(16) 0.0312(14) 0.0051(12) 0.0043(11) 0.0012(13)
C00C 0.0235(15) 0.0233(12) 0.0309(13) -0.0030(11) 0.0018(10) -0.0003(10)
C00D 0.049(2) 0.0256(14) 0.0325(14) 0.0049(11) -0.0088(13) -0.0075(13)
C00E 0.046(2) 0.055(2) 0.0317(15) 0.0086(14) 0.0133(14) 0.0163(17)
C00F 0.077(3) 0.0398(17) 0.0249(14) -0.0017(13) -0.0017(15) 0.0240(18)
C00G 0.082(3) 0.0273(15) 0.0336(15) -0.0007(13) -0.0184(16) -0.0019(17)

_geom_special_details            
;
 All esds (except the esd in the dihedral angle between two l.s. planes)
 are estimated using the full covariance matrix.  The cell esds are taken
 into account individually in the estimation of esds in distances, angles
 and torsion angles; correlations between esds in cell parameters are only
 used when they are defined by crystal symmetry.  An approximate (isotropic)
 treatment of cell esds is used for estimating esds involving l.s. planes.
;
loop_
_geom_bond_atom_site_label_1
_geom_bond_atom_site_label_2
_geom_bond_distance
_geom_bond_site_symmetry_2
_geom_bond_publ_flag
O001 C005 1.244(3) . ?
N002 H002 0.8800 . ?
N002 C005 1.348(3) . ?
N002 C009 1.462(3) . ?
N003 H003 0.8800 . ?
N003 N004 1.359(3) . ?
N003 C00A 1.337(3) . ?
N004 C007 1.325(3) . ?
C005 C008 1.471(4) . ?
C006 C009 1.521(3) . ?
C006 C00B 1.388(4) . ?
C006 C00D 1.388(4) . ?
C007 H007 0.9500 . ?
C007 C008 1.405(4) . ?
C008 C00A 1.386(3) . ?
C009 H009 1.0000 . ?
C009 C00C 1.521(3) . ?
C00A H00A 0.9500 . ?
C00B H00B 0.9500 . ?
C00B C00E 1.390(4) . ?
C00C H00C 0.9800 . ?
C00C H00D 0.9800 . ?
C00C H00E 0.9800 . ?
C00D H00F 0.9500 . ?
C00D C00G 1.390(4) . ?
C00E H00G 0.9500 . ?
C00E C00F 1.374(6) . ?
C00F H00H 0.9500 . ?
C00F C00G 1.372(6) . ?
C00G H00I 0.9500 . ?

loop_
_geom_angle_atom_site_label_1
_geom_angle_atom_site_label_2
_geom_angle_atom_site_label_3
_geom_angle
_geom_angle_site_symmetry_1
_geom_angle_site_symmetry_3
_geom_angle_publ_flag
C005 N002 H002 118.9 . . ?
C005 N002 C009 122.2(2) . . ?
C009 N002 H002 118.9 . . ?
N004 N003 H003 123.8 . . ?
C00A N003 H003 123.8 . . ?
C00A N003 N004 112.4(2) . . ?
C007 N004 N003 104.4(2) . . ?
O001 C005 N002 122.4(2) . . ?
O001 C005 C008 121.2(2) . . ?
N002 C005 C008 116.3(2) . . ?
C00B C006 C009 121.4(2) . . ?
C00B C006 C00D 118.6(3) . . ?
C00D C006 C009 120.1(2) . . ?
N004 C007 H007 123.9 . . ?
N004 C007 C008 112.1(2) . . ?
C008 C007 H007 123.9 . . ?
C007 C008 C005 126.2(2) . . ?
C00A C008 C005 129.8(2) . . ?
C00A C008 C007 103.9(2) . . ?
N002 C009 C006 112.3(2) . . ?
N002 C009 H009 108.2 . . ?
N002 C009 C00C 107.9(2) . . ?
C006 C009 H009 108.2 . . ?
C006 C009 C00C 111.9(2) . . ?
C00C C009 H009 108.2 . . ?
N003 C00A C008 107.2(2) . . ?
N003 C00A H00A 126.4 . . ?
C008 C00A H00A 126.4 . . ?
C006 C00B H00B 119.8 . . ?
C006 C00B C00E 120.5(3) . . ?
C00E C00B H00B 119.8 . . ?
C009 C00C H00C 109.5 . . ?
C009 C00C H00D 109.5 . . ?
C009 C00C H00E 109.5 . . ?
H00C C00C H00D 109.5 . . ?
H00C C00C H00E 109.5 . . ?
H00D C00C H00E 109.5 . . ?
C006 C00D H00F 119.8 . . ?
C006 C00D C00G 120.4(3) . . ?
C00G C00D H00F 119.8 . . ?
C00B C00E H00G 119.8 . . ?
C00F C00E C00B 120.4(3) . . ?
C00F C00E H00G 119.8 . . ?
C00E C00F H00H 120.2 . . ?
C00G C00F C00E 119.6(3) . . ?
C00G C00F H00H 120.2 . . ?
C00D C00G H00I 119.7 . . ?
C00F C00G C00D 120.5(3) . . ?
C00F C00G H00I 119.7 . . ?

loop_
_geom_torsion_atom_site_label_1
_geom_torsion_atom_site_label_2
_geom_torsion_atom_site_label_3
_geom_torsion_atom_site_label_4
_geom_torsion
_geom_torsion_site_symmetry_1
_geom_torsion_site_symmetry_2
_geom_torsion_site_symmetry_3
_geom_torsion_site_symmetry_4
_geom_torsion_publ_flag
O001 C005 C008 C007 24.0(4) . . . . ?
O001 C005 C008 C00A -155.6(2) . . . . ?
N002 C005 C008 C007 -156.3(2) . . . . ?
N002 C005 C008 C00A 24.1(4) . . . . ?
N003 N004 C007 C008 0.1(3) . . . . ?
N004 N003 C00A C008 0.6(3) . . . . ?
N004 C007 C008 C005 -179.5(2) . . . . ?
N004 C007 C008 C00A 0.2(3) . . . . ?
C005 N002 C009 C006 -75.4(3) . . . . ?
C005 N002 C009 C00C 160.8(2) . . . . ?
C005 C008 C00A N003 179.2(2) . . . . ?
C006 C00B C00E C00F -0.2(5) . . . . ?
C006 C00D C00G C00F -0.8(5) . . . . ?
C007 C008 C00A N003 -0.5(3) . . . . ?
C009 N002 C005 O001 -3.6(4) . . . . ?
C009 N002 C005 C008 176.6(2) . . . . ?
C009 C006 C00B C00E 180.0(3) . . . . ?
C009 C006 C00D C00G -179.5(3) . . . . ?
C00A N003 N004 C007 -0.5(3) . . . . ?
C00B C006 C009 N002 -35.1(3) . . . . ?
C00B C006 C009 C00C 86.4(3) . . . . ?
C00B C006 C00D C00G 2.2(5) . . . . ?
C00B C00E C00F C00G 1.7(5) . . . . ?
C00D C006 C009 N002 146.6(2) . . . . ?
C00D C006 C009 C00C -91.9(3) . . . . ?
C00D C006 C00B C00E -1.7(4) . . . . ?
C00E C00F C00G C00D -1.2(5) . . . . ?

_shelx_res_file                  
;
TITL S_HL1_a.res in P2(1)
    S_HL1.res
    created by SHELXL-2018/3 at 10:07:37 on 29-Jun-2024
REM Old TITL S_HL1 in P21 #4
REM SHELXT solution in P2(1): R1 0.110, Rweak 0.075, Alpha 0.011
REM <I/s> 0.194 for 3 systematic absences, Orientation as input
REM Flack x = -1.153 ( 0.293 ) from 935 Parsons' quotients
REM Formula found by SHELXT: C12 N3 O
CELL 1.54184 9.3663 5.0892 11.5614 90 96.305 90
ZERR 2 0.0002 0.0001 0.0002 0 0.001 0
LATT -1
SYMM -X,0.5+Y,-Z
SFAC C H N O
UNIT 24 26 6 2

L.S. 4 0 0
PLAN  5
TEMP -173
CONF
BOND
list 4
MORE -1
BOND $H
fmap 2 53
acta
OMIT -11 -2 3
OMIT -11 -1 2
OMIT -11 0 2
OMIT -11 1 1
OMIT -11 1 2
OMIT -10 -1 8
OMIT -10 1 1
OMIT -10 2 1
OMIT -4 0 3
OMIT 4 -1 0
OMIT 4 0 0
OMIT 4 1 0
OMIT 8 1 4
OMIT 9 1 1
OMIT 10 -2 1
OMIT 10 0 6
OMIT 10 1 0
OMIT 10 1 2
OMIT 10 1 4
OMIT 10 1 5
OMIT 10 2 3
OMIT 11 -2 0
OMIT 11 -2 1
OMIT 11 -1 2
OMIT 11 -1 3
OMIT 11 0 0
OMIT 11 0 3
OMIT 11 1 3
REM <olex2.extras>
REM <HklSrc "%.\\S_HL1.hkl">
REM </olex2.extras>

WGHT    0.031100    0.298500
FVAR       1.91038
O001  4    0.492879    0.199582    0.814599    11.00000    0.02712    0.01281 =
         0.03386   -0.00044    0.00208   -0.00332
N002  3    0.420859    0.625841    0.815041    11.00000    0.02076    0.01374 =
         0.03142   -0.00135   -0.00119   -0.00066
AFIX  43
H002  2    0.444712    0.788602    0.834238    11.00000   -1.20000
AFIX   0
N003  3    0.852321    0.731426    0.966302    11.00000    0.02221    0.01509 =
         0.02793   -0.00047    0.00089   -0.00048
AFIX  43
H003  2    0.904479    0.851384    1.006175    11.00000   -1.20000
AFIX   0
N004  3    0.907864    0.512045    0.921274    11.00000    0.02170    0.01750 =
         0.02950    0.00130    0.00337    0.00313
C005  1    0.520689    0.435469    0.834133    11.00000    0.02386    0.01471 =
         0.02178   -0.00104    0.00435   -0.00122
C006  1    0.265732    0.522557    0.633104    11.00000    0.02342    0.01657 =
         0.02858    0.00151    0.00137    0.00486
C007  1    0.794538    0.386035    0.869652    11.00000    0.02319    0.01645 =
         0.02576    0.00022    0.00131    0.00049
AFIX  43
H007  2    0.799700    0.223312    0.830063    11.00000   -1.20000
AFIX   0
C008  1    0.665862    0.521109    0.880289    11.00000    0.02135    0.01492 =
         0.02370    0.00275    0.00098    0.00010
C009  1    0.274299    0.571154    0.763527    11.00000    0.01992    0.01617 =
         0.02710    0.00111    0.00173   -0.00133
AFIX  13
H009  2    0.239909    0.409513    0.801109    11.00000   -1.20000
AFIX   0
C00A  1    0.709459    0.744310    0.943146    11.00000    0.01917    0.01677 =
         0.02684    0.00040    0.00108    0.00004
AFIX  43
H00A  2    0.649123    0.880951    0.965594    11.00000   -1.20000
AFIX   0
C00B  1    0.353548    0.656843    0.564012    11.00000    0.02999    0.03953 =
         0.03124    0.00515    0.00429    0.00117
AFIX  43
H00B  2    0.420621    0.781951    0.598298    11.00000   -1.20000
AFIX   0
C00C  1    0.179967    0.800176    0.792362    11.00000    0.02348    0.02326 =
         0.03093   -0.00305    0.00184   -0.00029
AFIX 137
H00C  2    0.180733    0.814104    0.876970    11.00000   -1.50000
H00D  2    0.081418    0.770625    0.756786    11.00000   -1.50000
H00E  2    0.216990    0.963314    0.761900    11.00000   -1.50000
AFIX   0
C00D  1    0.165971    0.346031    0.580287    11.00000    0.04868    0.02564 =
         0.03251    0.00485   -0.00884   -0.00746
AFIX  43
H00F  2    0.102571    0.256893    0.625696    11.00000   -1.20000
AFIX   0
C00E  1    0.344061    0.609594    0.445016    11.00000    0.04632    0.05537 =
         0.03168    0.00858    0.01326    0.01634
AFIX  43
H00G  2    0.404402    0.703084    0.398448    11.00000   -1.20000
AFIX   0
C00F  1    0.247947    0.428506    0.394330    11.00000    0.07665    0.03978 =
         0.02487   -0.00169   -0.00167    0.02403
AFIX  43
H00H  2    0.243556    0.393158    0.313334    11.00000   -1.20000
AFIX   0
C00G  1    0.158350    0.299017    0.461355    11.00000    0.08218    0.02729 =
         0.03358   -0.00072   -0.01837   -0.00192
AFIX  43
H00I  2    0.090544    0.176215    0.426189    11.00000   -1.20000
AFIX   0
HKLF 4


REM  S_HL1_a.res in P2(1)
REM wR2 = 0.0943, GooF = S = 1.112, Restrained GooF = 1.112 for all data
REM R1 = 0.0427 for 2184 Fo > 4sig(Fo) and 0.0473 for all 2278 data
REM 146 parameters refined using 1 restraints

END

WGHT      0.0312      0.2981

REM Highest difference peak  0.190,  deepest hole -0.194,  1-sigma level  0.043
Q1    1   0.4431  0.5251  0.9138  11.00000  0.05    0.19
Q2    1   0.9998  0.4193  0.8875  11.00000  0.05    0.18
Q3    1   0.4769  0.7656  0.7916  11.00000  0.05    0.15
Q4    1   0.5647  0.7990  0.5466  11.00000  0.05    0.15
Q5    1  -0.0272  0.3143  0.4435  11.00000  0.05    0.15
;
_shelx_res_checksum              1462
_olex2_submission_special_instructions 'No special instructions were received'
_oxdiff_exptl_absorpt_empirical_details 
;
Empirical correction (ABSPACK) includes:
- Absorption correction using spherical harmonics
- Frame scaling
;
_oxdiff_exptl_absorpt_empirical_full_max 1.985
_oxdiff_exptl_absorpt_empirical_full_min 0.442
####################################################################### 
# 
# This file contains crystal structure data downloaded from the 
# Cambridge Structural Database (CSD) hosted by the Cambridge 
# Crystallographic Data Centre (CCDC).
# 
# Full information about CCDC data access policies and citation 
# guidelines are available at http://www.ccdc.cam.ac.uk/access/V1 
# 
# Audit and citation data items may have been added by the CCDC. 
# Please retain this information to preserve the provenance of 
# this file and to allow appropriate attribution of the data. 
# 
#######################################################################

data_S_1
_database_code_depnum_ccdc_archive 'CCDC 2378502'
loop_
_audit_author_name
_audit_author_address
'Guo-Quan HUANG'
;Jinan University
China
;
_audit_update_record             
;
2024-08-19 deposited with the CCDC.	2025-11-19 downloaded from the CCDC.
;
_audit_creation_date             2024-06-04
_audit_creation_method           
;
Olex2 1.5
(compiled 2024.02.16 svn.r378c4104 for OlexSys, GUI svn.r6928)
;
_shelx_SHELXL_version_number     2017/1
_chemical_name_common            ?
_chemical_name_systematic        ?
_chemical_formula_moiety         '3(C36 H36 Cu3 N9 O3), 2(C2 H6 O)'
_chemical_formula_sum            'C112 H120 Cu9 N27 O11'
_chemical_formula_weight         2592.20
_chemical_absolute_configuration rmad
_chemical_melting_point          ?
_chemical_oxdiff_formula         'Cu C H N O'
loop_
_atom_type_symbol
_atom_type_description
_atom_type_scat_dispersion_real
_atom_type_scat_dispersion_imag
_atom_type_scat_source
C C 0.0181 0.0091 'International Tables Vol C Tables 4.2.6.8 and 6.1.1.4'
H H 0.0000 0.0000 'International Tables Vol C Tables 4.2.6.8 and 6.1.1.4'
Cu Cu -1.9646 0.5888 'International Tables Vol C Tables 4.2.6.8 and 6.1.1.4'
N N 0.0311 0.0180 'International Tables Vol C Tables 4.2.6.8 and 6.1.1.4'
O O 0.0492 0.0322 'International Tables Vol C Tables 4.2.6.8 and 6.1.1.4'

_shelx_space_group_comment       
;
The symmetry employed for this shelxl refinement is uniquely defined
by the following loop, which should always be used as a source of
symmetry information in preference to the above space-group names.
They are only intended as comments.
;
_space_group_crystal_system      monoclinic
_space_group_IT_number           4
_space_group_name_H-M_alt        'P 1 21 1'
_space_group_name_Hall           'P 2yb'
loop_
_space_group_symop_operation_xyz
'x, y, z'
'-x, y+1/2, -z'

_cell_length_a                   9.0903(2)
_cell_length_b                   19.5430(4)
_cell_length_c                   33.1835(9)
_cell_angle_alpha                90
_cell_angle_beta                 97.787(2)
_cell_angle_gamma                90
_cell_volume                     5840.7(2)
_cell_formula_units_Z            2
_cell_measurement_reflns_used    26669
_cell_measurement_temperature    100.1(4)
_cell_measurement_theta_max      77.5190
_cell_measurement_theta_min      2.6230
_shelx_estimated_absorpt_T_max   0.655
_shelx_estimated_absorpt_T_min   0.392
_exptl_absorpt_coefficient_mu    2.308
_exptl_absorpt_correction_T_max  1.00000
_exptl_absorpt_correction_T_min  0.80403
_exptl_absorpt_correction_type   multi-scan
_exptl_absorpt_process_details   
;
CrysAlisPro 1.171.39.33c (Rigaku Oxford Diffraction, 2017)
Empirical absorption correction using spherical harmonics,
 implemented in SCALE3 ABSPACK scaling algorithm.
;
_exptl_absorpt_special_details   ?
_exptl_crystal_colour            'clear light colourless'
_exptl_crystal_colour_lustre     clear
_exptl_crystal_colour_modifier   light
_exptl_crystal_colour_primary    colourless
_exptl_crystal_density_diffrn    1.474
_exptl_crystal_density_meas      ?
_exptl_crystal_density_method    ?
_exptl_crystal_description       block
_exptl_crystal_F_000             2660
_exptl_crystal_preparation       ?
_exptl_crystal_size_max          0.5
_exptl_crystal_size_mid          0.2
_exptl_crystal_size_min          0.2
_exptl_transmission_factor_max   ?
_exptl_transmission_factor_min   ?
_diffrn_reflns_av_R_equivalents  0.0970
_diffrn_reflns_av_unetI/netI     0.0754
_diffrn_reflns_Laue_measured_fraction_full 0.993
_diffrn_reflns_Laue_measured_fraction_max 0.968
_diffrn_reflns_limit_h_max       11
_diffrn_reflns_limit_h_min       -11
_diffrn_reflns_limit_k_max       24
_diffrn_reflns_limit_k_min       -22
_diffrn_reflns_limit_l_max       42
_diffrn_reflns_limit_l_min       -38
_diffrn_reflns_number            50804
_diffrn_reflns_point_group_measured_fraction_full 0.994
_diffrn_reflns_point_group_measured_fraction_max 0.970
_diffrn_reflns_theta_full        67.684
_diffrn_reflns_theta_max         78.131
_diffrn_reflns_theta_min         3.513
_diffrn_ambient_environment      N~2~
_diffrn_ambient_temperature      100.1(4)
_diffrn_detector                 'CCD plate'
_diffrn_detector_area_resol_mean ?
_diffrn_measured_fraction_theta_full 0.993
_diffrn_measured_fraction_theta_max 0.968
_diffrn_measurement_details      
;
List of Runs (angles in degrees, time in seconds):

  # Type    Start    End  Width  t~exp~   \w     \q     \k     \f   Frames
#--------------------------------------------------------------------------
  1  \w    -15.00  53.02   0.38    3.00    --    0.90  38.00  30.00  179
  2  \w    -25.00  38.08   0.38    3.00    --    0.90  82.00 150.00  166
  3  \w    -13.00  38.30   0.38    3.00    --    0.90  82.00 -90.00  135
  4  \w    -31.00  23.72   0.38    3.00    --    0.90  82.00  90.00  144
  5  \w    -39.00  31.30   0.38    3.00    --    0.90 -82.00 -30.00  185
  6  \w     26.00 124.04   0.38   12.00    --  105.10 -57.00-120.00  258
  7  \w     16.00 130.76   0.38   12.00    --  105.10 -82.00  90.00  302
  8  \w     17.00  96.04   0.38   12.00    --  105.10 -77.00  30.00  208
  9  \w     57.00 136.42   0.38   12.00    --  105.10 -82.00-120.00  209
 10  \w    152.00 187.34   0.38   12.00    --  105.10  19.00  90.00   93
 11  \w    160.00 192.68   0.38   12.00    --  105.10  57.00 -30.00   86
 12  \w     59.00 127.02   0.38   12.00    --  105.10 -82.00   0.00  179
 13  \w     41.00  72.92   0.38   12.00    --  105.10 -82.00-180.00   84
 14  \w     79.00 107.12   0.38   12.00    --  105.10 -82.00-180.00   74
 15  \w    119.00 192.72   0.38   12.00    --  105.10  19.00 150.00  194
 16  \w     80.00 139.28   0.38   12.00    --  105.10  19.00  90.00  156
 17  \w     77.00 103.22   0.38   12.00    --  105.10  19.00 150.00   69
 18  \w     27.00  52.08   0.38   12.00    --  105.10 -82.00-120.00   66
 19  \w    101.00 187.64   0.38   12.00    --  105.10  38.00  30.00  228
 20  \w     18.00 132.00   0.38   12.00    --  105.10 -19.00  60.00  300
;
_diffrn_measurement_device       'four-circle diffractometer'
_diffrn_measurement_device_type  'XtaLAB AFC12 (RINC): Kappa single'
_diffrn_measurement_method       '\w scans'
_diffrn_orient_matrix_type       
'CrysAlisPro convention (1999,Acta A55,543-557)'
_diffrn_orient_matrix_UB_11      -0.1204119000
_diffrn_orient_matrix_UB_12      -0.0327136000
_diffrn_orient_matrix_UB_13      0.0221974000
_diffrn_orient_matrix_UB_21      0.1038664000
_diffrn_orient_matrix_UB_22      -0.0610952000
_diffrn_orient_matrix_UB_23      0.0122930000
_diffrn_orient_matrix_UB_31      0.0630568000
_diffrn_orient_matrix_UB_32      0.0375879000
_diffrn_orient_matrix_UB_33      0.0393808000
_diffrn_radiation_monochromator  mirror
_diffrn_radiation_probe          x-ray
_diffrn_radiation_type           'Cu K\a'
_diffrn_radiation_wavelength     1.54184
_diffrn_source                   'Rotating-anode X-ray tube (dual wavelength)'
_diffrn_source_type              'Rigaku (Cu) X-ray DW Source'
_reflns_Friedel_coverage         0.945
_reflns_Friedel_fraction_full    0.995
_reflns_Friedel_fraction_max     0.972
_reflns_number_gt                17570
_reflns_number_total             20099
_reflns_odcompleteness_completeness 99.85
_reflns_odcompleteness_iscentric 1
_reflns_odcompleteness_theta     66.97
_reflns_special_details          
;
 Reflections were merged by SHELXL according to the crystal
 class for the calculation of statistics and refinement.
 
 _reflns_Friedel_fraction is defined as the number of unique
 Friedel pairs measured divided by the number that would be
 possible theoretically, ignoring centric projections and
 systematic absences.
;
_reflns_threshold_expression     'I > 2\s(I)'
_computing_cell_refinement       'CrysAlisPro 1.171.39.33c (Rigaku OD, 2017)'
_computing_data_collection       'CrysAlisPro 1.171.39.33c (Rigaku OD, 2017)'
_computing_data_reduction        'CrysAlisPro 1.171.39.33c (Rigaku OD, 2017)'
_computing_molecular_graphics    'Olex2 1.5 (Dolomanov et al., 2009)'
_computing_publication_material  'Olex2 1.5 (Dolomanov et al., 2009)'
_computing_structure_refinement  'XL  (Sheldrick, 2008)'
_computing_structure_solution    'SHELXT 2014/5 (Sheldrick, 2014)'
_refine_diff_density_max         1.520
_refine_diff_density_min         -1.021
_refine_diff_density_rms         0.191
_refine_ls_abs_structure_details 
;
 Refined as an inversion twin.
;
_refine_ls_abs_structure_Flack   0.10(7)
_refine_ls_extinction_coef       .
_refine_ls_extinction_method     none
_refine_ls_goodness_of_fit_ref   1.041
_refine_ls_hydrogen_treatment    constr
_refine_ls_matrix_type           full
_refine_ls_number_parameters     1558
_refine_ls_number_reflns         20099
_refine_ls_number_restraints     2794
_refine_ls_R_factor_all          0.1203
_refine_ls_R_factor_gt           0.1093
_refine_ls_restrained_S_all      0.986
_refine_ls_shift/su_max          0.001
_refine_ls_shift/su_mean         0.000
_refine_ls_structure_factor_coef Fsqd
_refine_ls_weighting_details     
'w=1/[\s^2^(Fo^2^)+(0.0875P)^2^+114.6736P] where P=(Fo^2^+2Fc^2^)/3'
_refine_ls_weighting_scheme      calc
_refine_ls_wR_factor_gt          0.2766
_refine_ls_wR_factor_ref         0.2828
_refine_special_details          
;
 Refined as a 2-component inversion twin.
;
_olex2_refinement_description    
;
1. Twinned data refinement
 Scales: 0.90(7)
 0.10(7)
2. Fixed Uiso
 At 1.2 times of:
  All C(H) groups, {H1C,H1D,H1E} of C1, {H10A,H10B,H10C} of C10, All C(H,H)
  groups, All N(H) groups
 At 1.5 times of:
  All O(H) groups, {H79A,H79B,H79C} of C79, {H89A,H89B,H89C} of C89, {H23A,
  H23B,H23C} of C23, {H27A,H27B,H27C} of C27, {H55A,H55B,H55C} of C55, {H96A,
  H96B,H96C} of C96, {H17A,H17B,H17C} of C17, {H82A,H82B,H82C} of C82, {H56A,
  H56B,H56C} of C56
3. Restrained distances
 C5-C21 = C21-C93 = C93-C67 = C67-C68 = C68-C85 = C85-C5
 1.39 with sigma of 0.01
 C15-C107 = C107-C99 = C99-C87 = C87-C11 = C11-C83 = C83-C15
 1.39 with sigma of 0.01
 C22-C42 = C42-C88 = C88-C7 = C7-C60 = C60-C74 = C74-C22
 1.39 with sigma of 0.01
 C38-C28 = C30-C110 = C81-C64 = C20-C12 = C76-C72 = C90-C14 = C8-C4 = C36-C34 =
  C62-C46
 1.45 with sigma of 0.005
 C100-C81 = C81-C65 = C65-N10 = N10-N16 = N16-C100
 1.39 with sigma of 0.01
 N27-C77 = C77-C20 = C20-C45 = C45-N25 = N25-N27
 1.39 with sigma of 0.01
 N8-N21 = N21-C35 = C35-C8 = C8-C104 = C104-N8
 1.39 with sigma of 0.01
 N3-C41 = C41-C34 = C34-C108 = C108-N18 = N18-N3
 1.39 with sigma of 0.01
 N22-C26 = C26-C30 = C30-C66 = C66-N24 = N24-N22
 1.39 with sigma of 0.01
 N20-C39 = C39-C72 = C72-C69 = C69-N5 = N5-N20
 1.39 with sigma of 0.01
 N12-C70 = C70-C38 = C38-C58 = C58-N2 = N2-N12
 1.39 with sigma of 0.01
 N11-C24 = C24-C14 = C14-C84 = C84-N17 = N17-N11
 1.39 with sigma of 0.01
 N23-N26 = N26-C49 = C49-C62 = C62-C98 = C98-N23
 1.39 with sigma of 0.01
 C5-C93 \\sim C21-C67 \\sim C93-C68 \\sim C67-C85 \\sim C68-C5 \\sim C85-C21
 with sigma of 0.02
 C15-C99 \\sim C107-C87 \\sim C99-C11 \\sim C87-C83 \\sim C11-C15 \\sim C83-C107
 with sigma of 0.02
 C22-C88 \\sim C42-C7 \\sim C88-C60 \\sim C7-C74 \\sim C60-C22 \\sim C74-C42
 with sigma of 0.02
 C47-C23 \\sim C37-C17 \\sim C18-C1 \\sim C32-C10 \\sim C96-C78 \\sim C89-C57
\\sim C82-C112 \\sim C6-C56
 \\sim C79-C75
 with sigma of 0.005
 N13-C57 \\sim N9-C78 \\sim N4-C32 \\sim N1-C18 \\sim N19-C47 \\sim N15-C37
\\sim N6-C75 \\sim N14-C6 \\sim N7-
 C112
 with sigma of 0.005
 C50-C112 \\sim C6-C22 \\sim C75-C68 \\sim C37-C15 \\sim C86-C47 \\sim C48-C18
\\sim C40-C32 \\sim C92-C78
 \\sim C57-C29
 with sigma of 0.005
 N13-C64 \\sim N9-C110 \\sim N4-C28 \\sim N1-C12 \\sim N19-C76 \\sim N15-C90
\\sim N6-C4 \\sim N14-C36 ~
 N7-C46
 with sigma of 0.005
 O7-C76 \\sim O6-C90 \\sim O1-C4 \\sim O10-C36 \\sim O8-C46 \\sim O9-C64 \\sim
O3-C110 \\sim O4-C28 \\sim O11-
 C12
 with sigma of 0.005
 C32-C40 \\sim C32-C40A
 with sigma of 0.02
 C97-C102 \\sim C97A-C113
 with sigma of 0.02
 C97-C63 \\sim C97A-C63A
 with sigma of 0.02
 C102-C52 \\sim C113-C52A
 with sigma of 0.02
 C52-C40 \\sim C52A-C40A
 with sigma of 0.02
 C40-C51 \\sim C40A-C51A
 with sigma of 0.02
 C51-C63 \\sim C51A-C63A
 with sigma of 0.02
 C32-C52 \\sim C32-C52A
 with sigma of 0.04
 C32-C51 \\sim C32-C51A
 with sigma of 0.04
 C97-C52 \\sim C97A-C52A
 with sigma of 0.04
 C97-C51 \\sim C97A-C51A
 with sigma of 0.04
 C102-C40 \\sim C113-C40A
 with sigma of 0.04
 C102-C63 \\sim C113-C63A
 with sigma of 0.04
 C52-C51 \\sim C52A-C51A
 with sigma of 0.04
 C40-C63 \\sim C40A-C63A
 with sigma of 0.04
 C40-C32 \\sim C40A-C32
 with sigma of 0.005
 C78-C92 \\sim C78-C92A
 with sigma of 0.02
 C109-C111 \\sim C114-C1A
 with sigma of 0.02
 C109-C13 \\sim C114-C13A
 with sigma of 0.02
 C111-C53 \\sim C1A-C53A
 with sigma of 0.02
 C53-C92 \\sim C53A-C92A
 with sigma of 0.02
 C92-C33 \\sim C92A-C33A
 with sigma of 0.02
 C33-C13 \\sim C33A-C13A
 with sigma of 0.02
 C78-C53 \\sim C78-C53A
 with sigma of 0.04
 C78-C33 \\sim C78-C33A
 with sigma of 0.04
 C109-C53 \\sim C114-C53A
 with sigma of 0.04
 C109-C33 \\sim C114-C33A
 with sigma of 0.04
 C111-C92 \\sim C1A-C92A
 with sigma of 0.04
 C111-C13 \\sim C1A-C13A
 with sigma of 0.04
 C53-C33 \\sim C53A-C33A
 with sigma of 0.04
 C92-C13 \\sim C92A-C13A
 with sigma of 0.04
 C92A-C78 \\sim C92-C78
 with sigma of 0.005
 C6-C22 \\sim C6-C22A
 with sigma of 0.02
 C42-C88 \\sim C42A-C88A
 with sigma of 0.02
 C42-C22 \\sim C42A-C22A
 with sigma of 0.02
 C88-C7 \\sim C88A-C7A
 with sigma of 0.02
 C7-C60 \\sim C7A-C60A
 with sigma of 0.02
 C60-C74 \\sim C60A-C74A
 with sigma of 0.02
 C74-C22 \\sim C74A-C22A
 with sigma of 0.02
 C6-C42 \\sim C6-C42A
 with sigma of 0.04
 C6-C74 \\sim C6-C74A
 with sigma of 0.04
 C42-C7 \\sim C42A-C7A
 with sigma of 0.04
 C42-C74 \\sim C42A-C74A
 with sigma of 0.04
 C88-C60 \\sim C88A-C60A
 with sigma of 0.04
 C88-C22 \\sim C88A-C22A
 with sigma of 0.04
 C7-C74 \\sim C7A-C74A
 with sigma of 0.04
 C60-C22 \\sim C60A-C22A
 with sigma of 0.04
 C6-C22A \\sim C6-C22
 with sigma of 0.005
 C47-C86 \\sim C47-C86A
 with sigma of 0.02
 C101-C105 \\sim C115-C1B
 with sigma of 0.02
 C101-C2 \\sim C115-C2A
 with sigma of 0.02
 C105-C9 \\sim C1B-C9A
 with sigma of 0.02
 C9-C80 \\sim C9A-C80A
 with sigma of 0.02
 C80-C86 \\sim C80A-C86A
 with sigma of 0.02
 C86-C2 \\sim C86A-C2A
 with sigma of 0.02
 C47-C80 \\sim C47-C80A
 with sigma of 0.04
 C47-C2 \\sim C47-C2A
 with sigma of 0.04
 C101-C9 \\sim C115-C9A
 with sigma of 0.04
 C101-C86 \\sim C115-C86A
 with sigma of 0.04
 C105-C80 \\sim C1B-C80A
 with sigma of 0.04
 C105-C2 \\sim C1B-C2A
 with sigma of 0.04
 C9-C86 \\sim C9A-C86A
 with sigma of 0.04
 C80-C2 \\sim C80A-C2A
 with sigma of 0.04
 C86A-C47 \\sim C86-C47
 with sigma of 0.005
 C37-C15 \\sim C37-C15A
 with sigma of 0.02
 C11-C87 \\sim C11A-C87A
 with sigma of 0.02
 C11-C83 \\sim C11A-C83A
 with sigma of 0.02
 C87-C99 \\sim C87A-C99A
 with sigma of 0.02
 C99-C107 \\sim C99A-C116
 with sigma of 0.02
 C107-C15 \\sim C116-C15A
 with sigma of 0.02
 C15-C83 \\sim C15A-C83A
 with sigma of 0.02
 C37-C107 \\sim C37-C116
 with sigma of 0.04
 C37-C83 \\sim C37-C83A
 with sigma of 0.04
 C11-C99 \\sim C11A-C99A
 with sigma of 0.04
 C11-C15 \\sim C11A-C15A
 with sigma of 0.04
 C87-C107 \\sim C87A-C116
 with sigma of 0.04
 C87-C83 \\sim C87A-C83A
 with sigma of 0.04
 C99-C15 \\sim C99A-C15A
 with sigma of 0.04
 C107-C83 \\sim C116-C83A
 with sigma of 0.04
 C37-C15A \\sim C37-C15
 with sigma of 0.005
 C5-C21 \\sim C5A-C21A
 with sigma of 0.02
 C5-C85 \\sim C5A-C85A
 with sigma of 0.02
 C21-C93 \\sim C21A-C93A
 with sigma of 0.02
 C93-C67 \\sim C93A-C67A
 with sigma of 0.02
 C67-C68 \\sim C67A-C68A
 with sigma of 0.02
 C68-C85 \\sim C68A-C85A
 with sigma of 0.02
 C75-C67 \\sim C75-C67A
 with sigma of 0.04
 C75-C85 \\sim C75-C85A
 with sigma of 0.04
 C5-C93 \\sim C5A-C93A
 with sigma of 0.04
 C5-C68 \\sim C5A-C68A
 with sigma of 0.04
 C21-C67 \\sim C21A-C67A
 with sigma of 0.04
 C21-C85 \\sim C21A-C85A
 with sigma of 0.04
 C93-C68 \\sim C93A-C68A
 with sigma of 0.04
 C67-C85 \\sim C67A-C85A
 with sigma of 0.04
 C75-C68 \\sim C75-C68A
 with sigma of 0.005
 C112-C50 \\sim C112-C50A
 with sigma of 0.02
 C95-C73 \\sim C95A-C73A
 with sigma of 0.02
 C95-C31 \\sim C95A-C31A
 with sigma of 0.02
 C73-C19 \\sim C73A-C19A
 with sigma of 0.02
 C19-C50 \\sim C19A-C50A
 with sigma of 0.02
 C50-C61 \\sim C50A-C61A
 with sigma of 0.02
 C61-C31 \\sim C61A-C31A
 with sigma of 0.02
 C112-C19 \\sim C112-C19A
 with sigma of 0.04
 C112-C61 \\sim C112-C61A
 with sigma of 0.04
 C95-C19 \\sim C95A-C19A
 with sigma of 0.04
 C95-C61 \\sim C95A-C61A
 with sigma of 0.04
 C73-C50 \\sim C73A-C50A
 with sigma of 0.04
 C73-C31 \\sim C73A-C31A
 with sigma of 0.04
 C19-C61 \\sim C19A-C61A
 with sigma of 0.04
 C50-C31 \\sim C50A-C31A
 with sigma of 0.04
 C50A-C112 \\sim C50-C112
 with sigma of 0.005
 C100-C65 \\sim C81-N10 \\sim C65-N16 \\sim N10-C100 \\sim N16-C81
 with sigma of 0.02
 N27-C20 \\sim C77-C45 \\sim C20-N25 \\sim C45-N27 \\sim N25-C77
 with sigma of 0.02
 N8-C35 \\sim N21-C8 \\sim C35-C104 \\sim C8-N8 \\sim C104-N21
 with sigma of 0.02
 N3-C34 \\sim C41-C108 \\sim C34-N18 \\sim C108-N3 \\sim N18-C41
 with sigma of 0.02
 N22-C30 \\sim C26-C66 \\sim C30-N24 \\sim C66-N22 \\sim N24-C26
 with sigma of 0.02
 N20-C72 \\sim C39-C69 \\sim C72-N5 \\sim C69-N20 \\sim N5-C39
 with sigma of 0.02
 N12-C38 \\sim C70-C58 \\sim C38-N2 \\sim C58-N12 \\sim N2-C70
 with sigma of 0.02
 N11-C14 \\sim C24-C84 \\sim C14-N17 \\sim C84-N11 \\sim N17-C24
 with sigma of 0.02
 N23-C49 \\sim N26-C62 \\sim C49-C98 \\sim C62-N23 \\sim C98-N26
 with sigma of 0.02
 Cu9-N10 \\sim Cu9-N27 \\sim Cu7-N25 \\sim Cu7-N8 \\sim Cu6-N21 \\sim Cu6-N16
\\sim Cu3-N22 \\sim Cu3-N3 ~
 Cu8-N18 \\sim Cu8-N20 \\sim Cu4-N5 \\sim Cu4-N24 \\sim Cu2-N26 \\sim Cu2-N12
\\sim Cu5-N2 \\sim Cu5-N11 ~
 Cu1-N17 \\sim Cu1-N23
 with sigma of 0.005
4. Restrained planarity
 C5, C21, C93, C67, C68, C85
 with sigma of 0.1
 C15, C107, C99, C87, C11, C83
 with sigma of 0.1
 C22, C42, C88, C7, C60, C74
 with sigma of 0.1
 C100, C81, C65, N10, N16
 with sigma of 0.1
 N27, C77, C20, C45, N25
 with sigma of 0.1
 N8, N21, C35, C8, C104
 with sigma of 0.1
 N3, C41, C34, C108, N18
 with sigma of 0.1
 N22, C26, C30, C66, N24
 with sigma of 0.1
 N20, C39, C72, C69, N5
 with sigma of 0.1
 N12, C70, C38, C58, N2
 with sigma of 0.1
 N11, C24, C14, C84, N17
 with sigma of 0.1
 N23, N26, C49, C62, C98
 with sigma of 0.1
5. Rigid bond restraints
 Cu1, Cu5, N11, C24, C14, C84, N17
 with sigma for 1-2 distances of 0.01 and sigma for 1-3 distances of 0.02
 C11, C87, C99, C107, C15, C83, C11A, C87A, C99A, C116, C15A, C83A
 with sigma for 1-2 distances of 0.01 and sigma for 1-3 distances of 0.02
 C101, C105, C9, C80, C86, C2, C115, C1B, C9A, C80A, C86A, C2A
 with sigma for 1-2 distances of 0.01 and sigma for 1-3 distances of 0.02
 C97, C102, C52, C40, C51, C63, C97A, C113, C52A, C40A, C51A, C63A
 with sigma for 1-2 distances of 0.01 and sigma for 1-3 distances of 0.02
 C109, C111, C53, C92, C33, C13, C114, C1A, C53A, C92A, C33A, C13A
 with sigma for 1-2 distances of 0.01 and sigma for 1-3 distances of 0.02
 C95, C73, C19, C50, C61, C31, C95A, C73A, C19A, C50A, C61A, C31A
 with sigma for 1-2 distances of 0.01 and sigma for 1-3 distances of 0.02
 C42, C88, C7, C60, C74, C22, C42A, C88A, C7A, C60A, C74A, C22A
 with sigma for 1-2 distances of 0.01 and sigma for 1-3 distances of 0.02
 C5, C21, C93, C67, C68, C85, C68A, C67A, C85A, C5A, C21A, C93A
 with sigma for 1-2 distances of 0.01 and sigma for 1-3 distances of 0.02
6. Uiso/Uaniso restraints and constraints
Cu1 \\sim Cu5 \\sim N11 \\sim C24 \\sim C14 \\sim C84 \\sim N17: within 2A with
sigma of 0.01 and sigma for terminal atoms of 0.02 within 2A
C11 \\sim C87 \\sim C99 \\sim C107 \\sim C15 \\sim C83 \\sim C11A \\sim C87A
\\sim C99A \\sim C116 \\sim C15A \\sim C83A: within 2A with sigma of 0.01 and
sigma for terminal atoms of 0.02 within 2A
C101 \\sim C105 \\sim C9 \\sim C80 \\sim C86 \\sim C2 \\sim C115 \\sim C1B
\\sim C9A \\sim C80A \\sim C86A \\sim C2A: within 2A with sigma of 0.01 and
sigma for terminal atoms of 0.02 within 2A
C97 \\sim C102 \\sim C52 \\sim C40 \\sim C51 \\sim C63 \\sim C97A \\sim C113
\\sim C52A \\sim C40A \\sim C51A \\sim C63A: within 2A with sigma of 0.01 and
sigma for terminal atoms of 0.02 within 2A
C109 \\sim C111 \\sim C53 \\sim C92 \\sim C33 \\sim C13 \\sim C114 \\sim C1A
\\sim C53A \\sim C92A \\sim C33A \\sim C13A: within 2A with sigma of 0.01 and
sigma for terminal atoms of 0.02 within 2A
C95 \\sim C73 \\sim C19 \\sim C50 \\sim C61 \\sim C31 \\sim C95A \\sim C73A
\\sim C19A \\sim C50A \\sim C61A \\sim C31A: within 2A with sigma of 0.01 and
sigma for terminal atoms of 0.02 within 2A
C42 \\sim C88 \\sim C7 \\sim C60 \\sim C74 \\sim C22 \\sim C42A \\sim C88A
\\sim C7A \\sim C60A \\sim C74A \\sim C22A: within 2A with sigma of 0.01 and
sigma for terminal atoms of 0.02 within 2A
C5 \\sim C21 \\sim C93 \\sim C67 \\sim C68 \\sim C85 \\sim C68A \\sim C67A
\\sim C85A \\sim C5A \\sim C21A \\sim C93A: within 2A with sigma of 0.01 and
sigma for terminal atoms of 0.02 within 2A
Uanis(Cu1) \\sim Ueq, Uanis(Cu5) \\sim Ueq, Uanis(N11) \\sim Ueq, Uanis(C24)
\\sim Ueq, Uanis(C14) \\sim Ueq, Uanis(C84) \\sim Ueq, Uanis(N17) \\sim Ueq:
with sigma of 0.05 and sigma for terminal atoms of 0.08
Uanis(C11) \\sim Ueq, Uanis(C87) \\sim Ueq, Uanis(C99) \\sim Ueq, Uanis(C107)
\\sim Ueq, Uanis(C15) \\sim Ueq, Uanis(C83) \\sim Ueq, Uanis(C11A) \\sim Ueq,
Uanis(C87A) \\sim Ueq, Uanis(C99A) \\sim Ueq, Uanis(C116) \\sim Ueq,
Uanis(C15A) \\sim Ueq, Uanis(C83A) \\sim Ueq: with sigma of 0.05 and sigma for
terminal atoms of 0.08
Uanis(C101) \\sim Ueq, Uanis(C105) \\sim Ueq, Uanis(C9) \\sim Ueq, Uanis(C80)
\\sim Ueq, Uanis(C86) \\sim Ueq, Uanis(C2) \\sim Ueq, Uanis(C115) \\sim Ueq,
Uanis(C1B) \\sim Ueq, Uanis(C9A) \\sim Ueq, Uanis(C80A) \\sim Ueq, Uanis(C86A)
\\sim Ueq, Uanis(C2A) \\sim Ueq: with sigma of 0.05 and sigma for terminal
atoms of 0.08
Uanis(C97) \\sim Ueq, Uanis(C102) \\sim Ueq, Uanis(C52) \\sim Ueq, Uanis(C40)
\\sim Ueq, Uanis(C51) \\sim Ueq, Uanis(C63) \\sim Ueq, Uanis(C97A) \\sim Ueq,
Uanis(C113) \\sim Ueq, Uanis(C52A) \\sim Ueq, Uanis(C40A) \\sim Ueq,
Uanis(C51A) \\sim Ueq, Uanis(C63A) \\sim Ueq: with sigma of 0.05 and sigma for
terminal atoms of 0.08
Uanis(C109) \\sim Ueq, Uanis(C111) \\sim Ueq, Uanis(C53) \\sim Ueq, Uanis(C92)
\\sim Ueq, Uanis(C33) \\sim Ueq, Uanis(C13) \\sim Ueq, Uanis(C114) \\sim Ueq,
Uanis(C1A) \\sim Ueq, Uanis(C53A) \\sim Ueq, Uanis(C92A) \\sim Ueq, Uanis(C33A)
\\sim Ueq, Uanis(C13A) \\sim Ueq: with sigma of 0.05 and sigma for terminal
atoms of 0.08
Uanis(C95) \\sim Ueq, Uanis(C73) \\sim Ueq, Uanis(C19) \\sim Ueq, Uanis(C50)
\\sim Ueq, Uanis(C61) \\sim Ueq, Uanis(C31) \\sim Ueq, Uanis(C95A) \\sim Ueq,
Uanis(C73A) \\sim Ueq, Uanis(C19A) \\sim Ueq, Uanis(C50A) \\sim Ueq,
Uanis(C61A) \\sim Ueq, Uanis(C31A) \\sim Ueq: with sigma of 0.05 and sigma for
terminal atoms of 0.08
Uanis(C42) \\sim Ueq, Uanis(C88) \\sim Ueq, Uanis(C7) \\sim Ueq, Uanis(C60)
\\sim Ueq, Uanis(C74) \\sim Ueq, Uanis(C22) \\sim Ueq, Uanis(C42A) \\sim Ueq,
Uanis(C88A) \\sim Ueq, Uanis(C7A) \\sim Ueq, Uanis(C60A) \\sim Ueq, Uanis(C74A)
\\sim Ueq, Uanis(C22A) \\sim Ueq: with sigma of 0.05 and sigma for terminal
atoms of 0.08
Uanis(C5) \\sim Ueq, Uanis(C21) \\sim Ueq, Uanis(C93) \\sim Ueq, Uanis(C67)
\\sim Ueq, Uanis(C68) \\sim Ueq, Uanis(C85) \\sim Ueq, Uanis(C68A) \\sim Ueq,
Uanis(C67A) \\sim Ueq, Uanis(C85A) \\sim Ueq, Uanis(C5A) \\sim Ueq, Uanis(C21A)
\\sim Ueq, Uanis(C93A) \\sim Ueq: with sigma of 0.05 and sigma for terminal
atoms of 0.08
7. Others
 Sof(H32A)=Sof(C97A)=Sof(H97A)=Sof(C63A)=Sof(H63A)=Sof(C51A)=Sof(H51A)=
 Sof(C40A)=Sof(C52A)=Sof(H52A)=Sof(C113)=Sof(H113)=1-FVAR(1)
 Sof(H32)=Sof(C97)=Sof(H97)=Sof(C102)=Sof(H102)=Sof(C52)=Sof(H52)=Sof(C40)=
 Sof(C51)=Sof(H51)=Sof(C63)=Sof(H63)=FVAR(1)
 Sof(H78A)=Sof(C1A)=Sof(H1A)=Sof(C53A)=Sof(H53A)=Sof(C92A)=Sof(C33A)=Sof(H33A)=
 Sof(C13A)=Sof(H13A)=Sof(C114)=Sof(H114)=1-FVAR(2)
 Sof(H78)=Sof(C109)=Sof(H109)=Sof(C111)=Sof(H111)=Sof(C53)=Sof(H53)=Sof(C92)=
 Sof(C33)=Sof(H33)=Sof(C13)=Sof(H13)=FVAR(2)
 Sof(H6B)=Sof(C88A)=Sof(H88A)=Sof(C7A)=Sof(H7AA)=Sof(C60A)=Sof(H60A)=Sof(C74A)=
 Sof(H74A)=Sof(C22A)=Sof(C42A)=Sof(H42A)=1-FVAR(3)
 Sof(H6A)=Sof(C42)=Sof(H42)=Sof(C88)=Sof(H88)=Sof(C7)=Sof(H7A)=Sof(C60)=
 Sof(H60)=Sof(C74)=Sof(H74)=Sof(C22)=FVAR(3)
 Sof(H47A)=Sof(C80A)=Sof(H80A)=Sof(C86A)=Sof(C2A)=Sof(H2A)=Sof(C115)=Sof(H115)=
 Sof(C1B)=Sof(H1B)=Sof(C9A)=Sof(H9AA)=1-FVAR(4)
 Sof(H47)=Sof(C101)=Sof(H101)=Sof(C105)=Sof(H105)=Sof(C9)=Sof(H9A)=Sof(C80)=
 Sof(H80)=Sof(C86)=Sof(C2)=Sof(H2)=FVAR(4)
 Sof(H37A)=Sof(C116)=Sof(H116)=Sof(C15A)=Sof(C83A)=Sof(H83A)=Sof(C11A)=
 Sof(H11B)=Sof(C87A)=Sof(H87A)=Sof(C99A)=Sof(H99A)=1-FVAR(5)
 Sof(H37)=Sof(C11)=Sof(H11)=Sof(C87)=Sof(H87)=Sof(C99)=Sof(H99)=Sof(C107)=
 Sof(H107)=Sof(C15)=Sof(C83)=Sof(H83)=FVAR(5)
 Sof(H75A)=Sof(C93A)=Sof(H93A)=Sof(C67A)=Sof(H67A)=Sof(C68A)=Sof(C85A)=
 Sof(H85A)=Sof(C5A)=Sof(H5A)=Sof(C21A)=Sof(H21A)=1-FVAR(6)
 Sof(H75)=Sof(C5)=Sof(H5)=Sof(C21)=Sof(H21)=Sof(C93)=Sof(H93)=Sof(C67)=
 Sof(H67)=Sof(C68)=Sof(C85)=Sof(H85)=FVAR(6)
 Sof(H11A)=Sof(C95A)=Sof(H95A)=Sof(C73A)=Sof(H73A)=Sof(C19A)=Sof(H19A)=
 Sof(C50A)=Sof(C61A)=Sof(H61A)=Sof(C31A)=Sof(H31A)=1-FVAR(7)
 Sof(H112)=Sof(C95)=Sof(H95)=Sof(C73)=Sof(H73)=Sof(C19)=Sof(H19)=Sof(C50)=
 Sof(C61)=Sof(H61)=Sof(C31)=Sof(H31)=FVAR(7)
8.a Ternary CH refined with riding coordinates:
 C6(H6A), C6(H6B), C18(H18), C32(H32), C32(H32A), C78(H78), C78(H78A),
 C112(H112), C112(H11A), C57(H57), C37(H37), C37(H37A), C75(H75), C75(H75A),
 C47(H47), C47(H47A)
8.b Secondary CH2 refined with riding coordinates:
 C25(H25A,H25B), C103(H10D,H10E)
8.c Aromatic/amide H refined with riding coordinates:
 N1(H1), N4(H4), N6(H6), N14(H14), N7(H7), N15(H15), N9(H9), N19(H19B),
 C24(H24), C84(H84), C26(H26), C66(H66), C42(H42), C88(H88), C7(H7A), C60(H60),
 C74(H74), C54(H54), C71(H71), C16(H16), C94(H94), C44(H44), N13(H13B),
 C70(H70), C58(H58), C69(H69), C39(H39), C35(H35), C104(H104), C77(H77),
 C45(H45), C5(H5), C21(H21), C93(H93), C67(H67), C85(H85), C65(H65), C100(H100),
  C41(H41), C108(H108), C11(H11), C87(H87), C99(H99), C107(H107), C83(H83),
 C95(H95), C73(H73), C19(H19), C61(H61), C31(H31), C3(H3), C91(H91), C59(H59),
 C106(H106), C43(H43), C97(H97), C102(H102), C52(H52), C51(H51), C63(H63),
 C49(H49), C98(H98), C101(H101), C105(H105), C9(H9A), C80(H80), C2(H2),
 C109(H109), C111(H111), C53(H53), C33(H33), C13(H13), C97A(H97A), C63A(H63A),
 C51A(H51A), C52A(H52A), C113(H113), C1A(H1A), C53A(H53A), C33A(H33A),
 C13A(H13A), C114(H114), C88A(H88A), C7A(H7AA), C60A(H60A), C74A(H74A),
 C42A(H42A), C80A(H80A), C2A(H2A), C115(H115), C1B(H1B), C9A(H9AA), C116(H116),
 C83A(H83A), C11A(H11B), C87A(H87A), C99A(H99A), C93A(H93A), C67A(H67A),
 C85A(H85A), C5A(H5A), C21A(H21A), C95A(H95A), C73A(H73A), C19A(H19A),
 C61A(H61A), C31A(H31A)
8.d Fitted pentagon refined as free rotating group:
 C24(C14,C84,N17,N11), C26(C30,C66,N24,N22), C70(C38,C58,N2,N12), C69(C72,C39,
 N20,N5), C35(N21,N8,C104,C8), C77(C20,C45,N25,N27), C81(C65,N10,N16,C100),
 C41(N3,N18,C108,C34), C49(N26,N23,C98,C62)
8.e Fitted hexagon refined as free rotating group:
 C42(C88,C7,C60,C74,C22), C54(C71,C16,C48,C94,C44), C5(C21,C93,C67,C68,C85),
 C11(C87,C99,C107,C15,C83), C95(C73,C19,C50,C61,C31), C3(C91,C59,C29,C106,C43),
 C97(C102,C52,C40,C51,C63), C101(C105,C9,C80,C86,C2), C109(C111,C53,C92,C33,
 C13), C97A(C63A,C51A,C40A,C52A,C113), C1A(C53A,C92A,C33A,C13A,C114), C88A(C7A,
 C60A,C74A,C22A,C42A), C80A(C86A,C2A,C115,C1B,C9A), C116(C15A,C83A,C11A,C87A,
 C99A), C93A(C67A,C68A,C85A,C5A,C21A), C95A(C73A,C19A,C50A,C61A,C31A)
8.f Idealised Me refined as rotating group:
 C1(H1C,H1D,H1E), C10(H10A,H10B,H10C), C56(H56A,H56B,H56C), C82(H82A,H82B,
 H82C), C96(H96A,H96B,H96C), C17(H17A,H17B,H17C), C79(H79A,H79B,H79C), C89(H89A,
 H89B,H89C), C23(H23A,H23B,H23C), C27(H27A,H27B,H27C), C55(H55A,H55B,H55C)
8.g Idealised tetrahedral OH refined as rotating group:
 O2(H2B), O5(H5B)
;
_atom_sites_solution_hydrogens   geom
_atom_sites_solution_primary     dual
_atom_sites_solution_secondary   ?
loop_
_atom_site_label
_atom_site_type_symbol
_atom_site_fract_x
_atom_site_fract_y
_atom_site_fract_z
_atom_site_U_iso_or_equiv
_atom_site_adp_type
_atom_site_occupancy
_atom_site_site_symmetry_order
_atom_site_calc_flag
_atom_site_refinement_flags_posn
_atom_site_refinement_flags_adp
_atom_site_refinement_flags_occupancy
_atom_site_disorder_assembly
_atom_site_disorder_group
Cu1 Cu 0.6234(3) 0.40909(15) 0.27374(7) 0.0285(5) Uani 1 1 d D U . . .
Cu4 Cu 0.9195(3) 0.60687(15) 0.26257(6) 0.0269(5) Uani 1 1 d D . . . .
Cu6 Cu 1.2232(3) 0.44061(14) 0.20623(7) 0.0286(5) Uani 1 1 d D . . . .
Cu8 Cu 0.9639(3) 0.45114(13) 0.29521(7) 0.0266(5) Uani 1 1 d D . . . .
Cu9 Cu 1.2124(3) 0.60128(14) 0.21659(7) 0.0275(5) Uani 1 1 d D . . . .
Cu5 Cu 0.6189(3) 0.56661(14) 0.30306(7) 0.0277(5) Uani 1 1 d D U . . .
Cu3 Cu 0.8768(3) 0.48581(13) 0.19881(7) 0.0272(5) Uani 1 1 d D . . . .
Cu7 Cu 1.3032(3) 0.50738(13) 0.29626(8) 0.0286(5) Uani 1 1 d D . . . .
Cu2 Cu 0.5404(3) 0.53386(13) 0.20898(7) 0.0278(5) Uani 1 1 d D . . . .
O1 O 1.1830(12) 0.1873(5) 0.2946(3) 0.030(3) Uani 1 1 d D . . . .
O4 O 0.3975(13) 0.8393(6) 0.2545(3) 0.031(3) Uani 1 1 d D . . . .
O6 O 0.6483(13) 0.3582(5) 0.4511(3) 0.030(3) Uani 1 1 d D . . . .
N1 N 1.2534(15) 0.8292(5) 0.3307(4) 0.028(3) Uani 1 1 d D . . . .
H1 H 1.309824 0.831148 0.311172 0.033 Uiso 1 1 calc R U . . .
O8 O 0.3584(12) 0.3101(7) 0.0949(3) 0.033(3) Uani 1 1 d D . . . .
O10 O 0.7629(12) 0.1942(6) 0.1845(3) 0.034(3) Uani 1 1 d D . . . .
N4 N 0.4648(15) 0.8335(6) 0.1911(3) 0.028(3) Uani 1 1 d D . . . .
H4 H 0.514984 0.811201 0.174416 0.033 Uiso 1 1 calc R U . . .
O11 O 1.1736(13) 0.7644(6) 0.3800(3) 0.032(3) Uani 1 1 d D . . . .
N6 N 1.2947(14) 0.2246(7) 0.3554(3) 0.026(3) Uani 1 1 d D . . . .
H6 H 1.351603 0.255617 0.368906 0.032 Uiso 1 1 calc R U . . .
O3 O 0.6133(13) 0.7694(5) 0.1285(3) 0.032(3) Uani 1 1 d D . . . .
O7 O 0.9155(14) 0.5842(6) 0.4530(3) 0.037(3) Uani 1 1 d D . . . .
N14 N 0.9259(14) 0.1636(5) 0.2387(4) 0.027(3) Uani 1 1 d D . . . .
H14 H 1.002099 0.175689 0.256564 0.032 Uiso 1 1 calc R U . . .
N7 N 0.5196(16) 0.2344(5) 0.1277(4) 0.032(3) Uani 1 1 d D . . . .
H7 H 0.596391 0.228104 0.146536 0.039 Uiso 1 1 calc R U . . .
C1 C 1.2709(18) 0.9517(8) 0.3295(5) 0.033(4) Uani 1 1 d D . . . .
H1C H 1.256704 0.951232 0.299657 0.040 Uiso 1 1 calc R U . . .
H1D H 1.377013 0.948183 0.339568 0.040 Uiso 1 1 calc R U . . .
H1E H 1.231656 0.994535 0.339092 0.040 Uiso 1 1 calc R U . . .
C4 C 1.2494(16) 0.2334(4) 0.3156(3) 0.026(3) Uani 1 1 d D . . . .
N15 N 0.7636(14) 0.4594(6) 0.4673(3) 0.026(3) Uani 1 1 d D . . . .
H15 H 0.823231 0.490432 0.459203 0.031 Uiso 1 1 calc R U . . .
C6 C 0.8737(11) 0.0929(6) 0.2382(4) 0.027(3) Uani 1 1 d D . . . .
H6A H 0.857270 0.075631 0.209555 0.033 Uiso 0.25(9) 1 calc R U P A 1
H6B H 0.861418 0.075976 0.209480 0.033 Uiso 0.75(9) 1 calc R U P A 2
N9 N 0.7137(15) 0.7092(7) 0.0800(3) 0.030(3) Uani 1 1 d D . . . .
H9 H 0.777550 0.677361 0.075212 0.036 Uiso 1 1 calc R U . . .
N19 N 1.0208(16) 0.6822(6) 0.4343(4) 0.031(3) Uani 1 1 d D . . . .
H19B H 1.083144 0.699576 0.418933 0.038 Uiso 1 1 calc R U . . .
O2 O 1.3625(15) 0.3393(8) 0.4172(4) 0.042(3) Uani 1 1 d . . . . .
H2B H 1.451766 0.336807 0.427683 0.063 Uiso 1 1 calc R U . . .
O9 O 0.8951(12) 0.5993(6) 0.0520(3) 0.034(3) Uani 1 1 d D . . . .
O5 O 1.0929(18) 0.3578(8) 0.0582(5) 0.056(4) Uani 1 1 d . . . . .
H5B H 1.166201 0.346044 0.074966 0.084 Uiso 1 1 calc R U . . .
C10 C 0.469(2) 0.9288(9) 0.1447(4) 0.032(4) Uani 1 1 d D . . . .
H10A H 0.476514 0.894404 0.123575 0.039 Uiso 1 1 calc R U . . .
H10B H 0.569233 0.943844 0.156080 0.039 Uiso 1 1 calc R U . . .
H10C H 0.412173 0.968136 0.132816 0.039 Uiso 1 1 calc R U . . .
C12 C 1.2259(16) 0.7689(4) 0.3473(3) 0.026(3) Uani 1 1 d D . . . .
C18 C 1.1894(11) 0.8918(6) 0.3450(4) 0.031(4) Uani 1 1 d D . . . .
H18 H 1.206545 0.892228 0.375425 0.038 Uiso 1 1 calc R U . . .
C24 C 0.6657(12) 0.5000(3) 0.3832(2) 0.028(3) Uani 1 1 d DG U . . .
H24 H 0.663451 0.539912 0.399470 0.033 Uiso 1 1 calc R U . . .
C14 C 0.6893(12) 0.4320(4) 0.39788(13) 0.024(3) Uani 1 1 d DG U . . .
C84 C 0.6842(12) 0.3878(3) 0.3638(2) 0.027(3) Uani 1 1 d DG U . . .
H84 H 0.696555 0.339567 0.364674 0.033 Uiso 1 1 calc R U . . .
N17 N 0.6575(11) 0.4284(4) 0.32803(14) 0.026(2) Uani 1 1 d DG U . . .
N11 N 0.6461(10) 0.4978(4) 0.3401(2) 0.026(2) Uani 1 1 d DG U . . .
C26 C 0.7654(11) 0.6005(4) 0.14386(19) 0.023(3) Uani 1 1 d DG . . . .
H26 H 0.730816 0.575347 0.119949 0.028 Uiso 1 1 calc R U . . .
C30 C 0.7598(11) 0.6727(3) 0.1482(2) 0.025(3) Uani 1 1 d DG . . . .
C66 C 0.8227(12) 0.6894(3) 0.1886(2) 0.023(3) Uani 1 1 d DG . . . .
H66 H 0.833159 0.734074 0.199841 0.028 Uiso 1 1 calc R U . . .
N24 N 0.8671(11) 0.6275(4) 0.20911(15) 0.025(3) Uani 1 1 d DG . . . .
N22 N 0.8317(12) 0.5726(3) 0.1815(2) 0.025(3) Uani 1 1 d DG . . . .
C28 C 0.4558(18) 0.8078(4) 0.2282(3) 0.029(3) Uani 1 1 d D . . . .
C32 C 0.3923(11) 0.8981(6) 0.1781(4) 0.033(4) Uani 1 1 d D . . . .
H32 H 0.398699 0.930368 0.201630 0.039 Uiso 0.39(5) 1 calc R U P B 1
H32A H 0.404062 0.930226 0.201743 0.039 Uiso 0.61(5) 1 calc R U P B 2
C36 C 0.8608(16) 0.2105(4) 0.2128(4) 0.027(3) Uani 1 1 d D . . . .
C42 C 0.614(5) 0.048(3) 0.241(3) 0.037(4) Uani 0.25(9) 1 d DG U P A 1
H42 H 0.627279 0.017665 0.219313 0.044 Uiso 0.25(9) 1 calc R U P A 1
C88 C 0.482(5) 0.047(4) 0.258(3) 0.038(4) Uani 0.25(9) 1 d DG U P A 1
H88 H 0.405119 0.016023 0.247617 0.046 Uiso 0.25(9) 1 calc R U P A 1
C7 C 0.463(5) 0.091(4) 0.289(2) 0.040(4) Uani 0.25(9) 1 d DG U P A 1
H7A H 0.372365 0.090450 0.300920 0.048 Uiso 0.25(9) 1 calc R U P A 1
C60 C 0.575(5) 0.136(5) 0.3043(19) 0.039(4) Uani 0.25(9) 1 d DG U P A 1
H60 H 0.561768 0.166520 0.325918 0.046 Uiso 0.25(9) 1 calc R U P A 1
C74 C 0.707(5) 0.137(4) 0.287(2) 0.037(4) Uani 0.25(9) 1 d DG U P A 1
H74 H 0.783928 0.168163 0.297614 0.044 Uiso 0.25(9) 1 calc R U P A 1
C22 C 0.726(3) 0.093(3) 0.2558(17) 0.036(4) Uani 0.25(9) 1 d DG U P A 1
C46 C 0.4545(14) 0.2960(5) 0.1242(3) 0.026(3) Uani 1 1 d D . . . .
C54 C 0.7191(9) 0.9055(8) 0.3050(4) 0.050(5) Uani 1 1 d G . . . .
H54 H 0.615577 0.909323 0.296094 0.060 Uiso 1 1 calc R U . . .
C71 C 0.7786(11) 0.9307(8) 0.3429(4) 0.052(6) Uani 1 1 d G . . . .
H71 H 0.715802 0.951674 0.359902 0.062 Uiso 1 1 calc R U . . .
C16 C 0.9301(12) 0.9251(7) 0.3558(3) 0.038(4) Uani 1 1 d G . . . .
H16 H 0.970777 0.942247 0.381719 0.046 Uiso 1 1 calc R U . . .
C48 C 1.0220(9) 0.8943(7) 0.3309(3) 0.031(4) Uani 1 1 d DG . . . .
C94 C 0.9625(12) 0.8691(7) 0.2930(3) 0.042(5) Uani 1 1 d G . . . .
H94 H 1.025307 0.848118 0.275921 0.051 Uiso 1 1 calc R U . . .
C44 C 0.8110(13) 0.8747(7) 0.2800(3) 0.048(5) Uani 1 1 d G . . . .
H44 H 0.770331 0.857544 0.254103 0.058 Uiso 1 1 calc R U . . .
C56 C 0.9902(18) 0.0495(9) 0.2633(5) 0.033(4) Uani 1 1 d D . . . .
H56A H 1.089195 0.063926 0.258107 0.050 Uiso 1 1 calc R U . . .
H56B H 0.974887 0.001314 0.255754 0.050 Uiso 1 1 calc R U . . .
H56C H 0.981850 0.055314 0.292219 0.050 Uiso 1 1 calc R U . . .
N13 N 0.9687(15) 0.4931(7) 0.0364(3) 0.033(3) Uani 1 1 d D . . . .
H13B H 1.024709 0.457648 0.044400 0.040 Uiso 1 1 calc R U . . .
C64 C 0.9689(16) 0.5467(6) 0.0617(3) 0.030(3) Uani 1 1 d D . . . .
C70 C 0.4940(12) 0.6848(4) 0.20539(17) 0.027(3) Uani 1 1 d DG . . . .
H70 H 0.460852 0.690055 0.177156 0.032 Uiso 1 1 calc R U . . .
C38 C 0.5080(13) 0.7380(2) 0.2349(3) 0.024(3) Uani 1 1 d DG . . . .
C58 C 0.5609(12) 0.7085(4) 0.27322(18) 0.024(3) Uani 1 1 d DG . . . .
H58 H 0.580313 0.732352 0.298331 0.029 Uiso 1 1 calc R U . . .
N2 N 0.5795(12) 0.6372(4) 0.2675(2) 0.029(3) Uani 1 1 d DG . . . .
N12 N 0.5382(12) 0.6226(3) 0.2255(3) 0.029(3) Uani 1 1 d DG . . . .
C76 C 0.9720(19) 0.6179(6) 0.4271(3) 0.031(4) Uani 1 1 d D . . . .
C78 C 0.6350(12) 0.7478(7) 0.0460(4) 0.031(4) Uani 1 1 d D . . . .
H78 H 0.616562 0.795482 0.054979 0.037 Uiso 0.48(7) 1 calc R U P C 1
H78A H 0.623651 0.795845 0.055420 0.037 Uiso 0.52(7) 1 calc R U P C 2
C82 C 0.5843(19) 0.1222(9) 0.1036(6) 0.039(4) Uani 1 1 d D . . . .
H82A H 0.677845 0.142094 0.097537 0.059 Uiso 1 1 calc R U . . .
H82B H 0.552347 0.086255 0.083706 0.059 Uiso 1 1 calc R U . . .
H82C H 0.598782 0.102562 0.130979 0.059 Uiso 1 1 calc R U . . .
C90 C 0.6991(16) 0.4136(6) 0.4405(2) 0.027(3) Uani 1 1 d D . . . .
C96 C 0.730(2) 0.7497(10) 0.0120(4) 0.038(4) Uani 1 1 d D . . . .
H96A H 0.821455 0.775381 0.020877 0.056 Uiso 1 1 calc R U . . .
H96B H 0.675272 0.772110 -0.011897 0.056 Uiso 1 1 calc R U . . .
H96C H 0.755619 0.702908 0.004841 0.056 Uiso 1 1 calc R U . . .
C110 C 0.6907(16) 0.7214(6) 0.1184(3) 0.029(3) Uani 1 1 d D . . . .
C112 C 0.4667(12) 0.1774(6) 0.1012(4) 0.029(3) Uani 1 1 d D . . . .
H112 H 0.447428 0.194521 0.072537 0.035 Uiso 0.70(12) 1 calc R U P D 1
H11A H 0.452739 0.195199 0.072649 0.035 Uiso 0.30(12) 1 calc R U P D 2
C57 C 0.8804(11) 0.4906(8) -0.0038(3) 0.033(4) Uani 1 1 d D . . . .
H57 H 0.875563 0.538069 -0.015150 0.040 Uiso 1 1 calc R U . . .
C17 C 0.8633(17) 0.4951(10) 0.5358(4) 0.036(4) Uani 1 1 d D . . . .
H17A H 0.957648 0.473501 0.531834 0.055 Uiso 1 1 calc R U . . .
H17B H 0.849136 0.491808 0.564442 0.055 Uiso 1 1 calc R U . . .
H17C H 0.864917 0.543345 0.527796 0.055 Uiso 1 1 calc R U . . .
C69 C 0.9545(12) 0.6332(3) 0.3509(2) 0.026(3) Uani 1 1 d DG . . . .
H69 H 0.937913 0.681205 0.350000 0.031 Uiso 1 1 calc R U . . .
C72 C 0.9839(13) 0.5926(4) 0.38654(14) 0.028(3) Uani 1 1 d DG . . . .
C39 C 1.0018(13) 0.5238(3) 0.3744(2) 0.026(3) Uani 1 1 d DG . . . .
H39 H 1.022446 0.485708 0.392096 0.031 Uiso 1 1 calc R U . . .
N20 N 0.9835(11) 0.5218(3) 0.3313(2) 0.027(3) Uani 1 1 d DG . . . .
N5 N 0.9543(11) 0.5894(4) 0.31669(13) 0.030(3) Uani 1 1 d DG . . . .
C35 C 1.2514(12) 0.3133(3) 0.2557(2) 0.027(3) Uani 1 1 d DG . . . .
H35 H 1.228567 0.280500 0.234621 0.032 Uiso 1 1 calc R U . . .
N21 N 1.2671(11) 0.3849(4) 0.25023(19) 0.027(3) Uani 1 1 d DG . . . .
N8 N 1.3012(11) 0.4152(2) 0.2893(3) 0.030(3) Uani 1 1 d DG . . . .
C104 C 1.3066(13) 0.3624(4) 0.31881(15) 0.027(3) Uani 1 1 d DG . . . .
H104 H 1.327178 0.368205 0.347442 0.032 Uiso 1 1 calc R U . . .
C8 C 1.2758(13) 0.2994(3) 0.2980(2) 0.026(3) Uani 1 1 d DG . . . .
C37 C 0.7370(12) 0.4589(8) 0.5098(3) 0.029(4) Uani 1 1 d D . . . .
H37 H 0.736491 0.410186 0.518894 0.035 Uiso 0.58(9) 1 calc R U P E 1
H37A H 0.730165 0.410630 0.519270 0.035 Uiso 0.42(9) 1 calc R U P E 2
C75 C 1.2504(11) 0.1640(7) 0.3765(4) 0.031(4) Uani 1 1 d D . . . .
H75 H 1.246629 0.123703 0.357814 0.037 Uiso 0.70(11) 1 calc R U P F 1
H75A H 1.254166 0.124271 0.357676 0.037 Uiso 0.30(11) 1 calc R U P F 2
C77 C 1.2165(13) 0.7070(3) 0.2798(2) 0.029(3) Uani 1 1 d DG . . . .
H77 H 1.184939 0.744347 0.262494 0.034 Uiso 1 1 calc R U . . .
C20 C 1.2500(13) 0.7095(3) 0.3229(2) 0.028(3) Uani 1 1 d DG . . . .
C45 C 1.2926(13) 0.6429(4) 0.33690(16) 0.032(4) Uani 1 1 d DG . . . .
H45 H 1.320948 0.629834 0.364440 0.038 Uiso 1 1 calc R U . . .
N25 N 1.2854(11) 0.5991(2) 0.3025(3) 0.027(3) Uani 1 1 d DG . . . .
N27 N 1.2383(12) 0.6387(4) 0.26728(16) 0.028(3) Uani 1 1 d DG . . . .
C79 C 1.3654(18) 0.1509(11) 0.4132(5) 0.040(4) Uani 1 1 d D . . . .
H79A H 1.460699 0.139722 0.404095 0.060 Uiso 1 1 calc R U . . .
H79B H 1.333238 0.112520 0.428901 0.060 Uiso 1 1 calc R U . . .
H79C H 1.376595 0.191932 0.430287 0.060 Uiso 1 1 calc R U . . .
C5 C 0.918(3) 0.2436(19) 0.4185(9) 0.032(4) Uani 0.70(11) 1 d DG U P F 1
H5 H 0.891211 0.285511 0.430112 0.039 Uiso 0.70(11) 1 calc R U P F 1
C21 C 0.8173(17) 0.190(2) 0.4137(8) 0.033(4) Uani 0.70(11) 1 d DG U P F 1
H21 H 0.721977 0.194712 0.422016 0.039 Uiso 0.70(11) 1 calc R U P F 1
C93 C 0.8564(18) 0.128(2) 0.3967(9) 0.033(4) Uani 0.70(11) 1 d DG U P F 1
H93 H 0.787655 0.091555 0.393407 0.039 Uiso 0.70(11) 1 calc R U P F 1
C67 C 0.996(2) 0.1211(16) 0.3845(11) 0.031(4) Uani 0.70(11) 1 d DG U P F 1
H67 H 1.022567 0.079195 0.372895 0.037 Uiso 0.70(11) 1 calc R U P F 1
C68 C 1.0964(19) 0.1750(13) 0.3893(12) 0.029(3) Uani 0.70(11) 1 d DG U P F 1
C85 C 1.057(3) 0.2363(13) 0.4063(11) 0.031(4) Uani 0.70(11) 1 d DG U P F 1
H85 H 1.126128 0.273150 0.409600 0.038 Uiso 0.70(11) 1 calc R U P F 1
C81 C 1.0539(11) 0.5391(4) 0.10168(17) 0.026(3) Uani 1 1 d DG . . . .
C65 C 1.0976(13) 0.5943(3) 0.1285(2) 0.031(4) Uani 1 1 d DG . . . .
H65 H 1.082447 0.641497 0.122594 0.037 Uiso 1 1 calc R U . . .
N10 N 1.1678(12) 0.5664(4) 0.16575(17) 0.031(3) Uani 1 1 d DG . . . .
N16 N 1.1675(11) 0.4940(4) 0.16193(19) 0.028(3) Uani 1 1 d DG . . . .
C100 C 1.0972(11) 0.4772(3) 0.1223(2) 0.024(3) Uani 1 1 d DG . . . .
H100 H 1.081747 0.432301 0.111556 0.029 Uiso 1 1 calc R U . . .
C41 C 0.8875(13) 0.3353(4) 0.19406(16) 0.031(4) Uani 1 1 d DG . . . .
H41 H 0.870312 0.330332 0.165332 0.038 Uiso 1 1 calc R U . . .
N3 N 0.9115(11) 0.3979(3) 0.2157(3) 0.027(3) Uani 1 1 d DG . . . .
N18 N 0.9326(11) 0.3827(4) 0.2579(2) 0.031(3) Uani 1 1 d DG . . . .
C108 C 0.9216(13) 0.3107(4) 0.26240(19) 0.029(4) Uani 1 1 d DG . . . .
H108 H 0.931207 0.286411 0.287417 0.035 Uiso 1 1 calc R U . . .
C34 C 0.8937(14) 0.2814(2) 0.2229(3) 0.027(3) Uani 1 1 d DG . . . .
C11 C 0.396(3) 0.5747(16) 0.4977(13) 0.033(4) Uani 0.58(9) 1 d DG U P E 1
H11 H 0.360703 0.614734 0.483187 0.039 Uiso 0.58(9) 1 calc R U P E 1
C87 C 0.3065(18) 0.542(2) 0.5226(13) 0.034(4) Uani 0.58(9) 1 d DG U P E 1
H87 H 0.210772 0.559518 0.525153 0.040 Uiso 0.58(9) 1 calc R U P E 1
C99 C 0.358(3) 0.483(2) 0.5438(13) 0.038(4) Uani 0.58(9) 1 d DG U P E 1
H99 H 0.296642 0.460944 0.560885 0.045 Uiso 0.58(9) 1 calc R U P E 1
C107 C 0.498(3) 0.4576(19) 0.5401(14) 0.036(4) Uani 0.58(9) 1 d DG U P E 1
H107 H 0.532444 0.417587 0.554653 0.043 Uiso 0.58(9) 1 calc R U P E 1
C15 C 0.587(3) 0.490(2) 0.5152(16) 0.033(4) Uani 0.58(9) 1 d DG U P E 1
C83 C 0.536(3) 0.5490(18) 0.4940(14) 0.032(4) Uani 0.58(9) 1 d DG U P E 1
H83 H 0.596510 0.571376 0.476954 0.038 Uiso 0.58(9) 1 calc R U P E 1
C89 C 0.959(2) 0.4462(11) -0.0315(5) 0.046(5) Uani 1 1 d D . . . .
H89A H 1.062854 0.461047 -0.030142 0.069 Uiso 1 1 calc R U . . .
H89B H 0.909875 0.450537 -0.059560 0.069 Uiso 1 1 calc R U . . .
H89C H 0.956257 0.398372 -0.022859 0.069 Uiso 1 1 calc R U . . .
C23 C 1.074(2) 0.7861(9) 0.4735(6) 0.041(5) Uani 1 1 d D . . . .
H23A H 1.177180 0.771120 0.480572 0.062 Uiso 1 1 calc R U . . .
H23B H 1.044702 0.813769 0.495707 0.062 Uiso 1 1 calc R U . . .
H23C H 1.065175 0.813599 0.448562 0.062 Uiso 1 1 calc R U . . .
C47 C 0.9738(11) 0.7242(7) 0.4667(4) 0.034(4) Uani 1 1 d D . . . .
H47 H 0.988439 0.696397 0.492216 0.040 Uiso 0.63(9) 1 calc R U P G 1
H47A H 0.981498 0.696743 0.492316 0.040 Uiso 0.37(9) 1 calc R U P G 2
C95 C 0.0541(19) 0.1059(17) 0.1365(13) 0.037(4) Uani 0.70(12) 1 d DG U P D 1
H95 H -0.036926 0.090559 0.144400 0.044 Uiso 0.70(12) 1 calc R U P D 1
C73 C 0.170(3) 0.125(2) 0.1659(10) 0.038(4) Uani 0.70(12) 1 d DG U P D 1
H73 H 0.158607 0.123289 0.193902 0.046 Uiso 0.70(12) 1 calc R U P D 1
C19 C 0.304(2) 0.148(2) 0.1544(7) 0.037(4) Uani 0.70(12) 1 d DG U P D 1
H19 H 0.382897 0.161078 0.174452 0.045 Uiso 0.70(12) 1 calc R U P D 1
C50 C 0.321(2) 0.151(2) 0.1134(7) 0.034(3) Uani 0.70(12) 1 d DG U P D 1
C61 C 0.204(2) 0.131(2) 0.0840(9) 0.035(4) Uani 0.70(12) 1 d DG U P D 1
H61 H 0.216127 0.133407 0.055996 0.042 Uiso 0.70(12) 1 calc R U P D 1
C31 C 0.0712(18) 0.1089(17) 0.0955(12) 0.035(4) Uani 0.70(12) 1 d DG U P D 1
H31 H -0.008165 0.095618 0.075446 0.042 Uiso 0.70(12) 1 calc R U P D 1
C3 C 0.4311(10) 0.4227(8) -0.0002(4) 0.047(5) Uani 1 1 d G . . . .
H3 H 0.332064 0.407349 0.000050 0.057 Uiso 1 1 calc R U . . .
C91 C 0.5355(14) 0.4148(8) 0.0342(3) 0.054(6) Uani 1 1 d G . . . .
H91 H 0.507781 0.394133 0.057929 0.065 Uiso 1 1 calc R U . . .
C59 C 0.6804(12) 0.4373(8) 0.0338(3) 0.044(5) Uani 1 1 d G . . . .
H59 H 0.751734 0.431885 0.057278 0.053 Uiso 1 1 calc R U . . .
C29 C 0.7209(9) 0.4675(7) -0.0010(3) 0.033(4) Uani 1 1 d DG . . . .
C106 C 0.6166(12) 0.4754(7) -0.0354(3) 0.039(4) Uani 1 1 d G . . . .
H106 H 0.644259 0.496070 -0.059130 0.047 Uiso 1 1 calc R U . . .
C43 C 0.4716(11) 0.4530(7) -0.0350(3) 0.046(5) Uani 1 1 d G . . . .
H43 H 0.400303 0.458318 -0.058480 0.055 Uiso 1 1 calc R U . . .
C97 C -0.067(2) 0.864(2) 0.1311(15) 0.044(4) Uani 0.39(5) 1 d DG U P B 1
H97 H -0.168260 0.857679 0.120187 0.052 Uiso 0.39(5) 1 calc R U P B 1
C102 C 0.039(3) 0.817(2) 0.1221(13) 0.043(4) Uani 0.39(5) 1 d DG U P B 1
H102 H 0.010438 0.778993 0.105076 0.052 Uiso 0.39(5) 1 calc R U P B 1
C52 C 0.187(2) 0.826(2) 0.1380(15) 0.042(4) Uani 0.39(5) 1 d DG U P B 1
H52 H 0.259902 0.794249 0.131871 0.051 Uiso 0.39(5) 1 calc R U P B 1
C40 C 0.2294(15) 0.8820(19) 0.1629(14) 0.041(4) Uani 0.39(5) 1 d DG U P B 1
C51 C 0.123(3) 0.9287(18) 0.1719(15) 0.043(4) Uani 0.39(5) 1 d DG U P B 1
H51 H 0.151976 0.966876 0.188886 0.052 Uiso 0.39(5) 1 calc R U P B 1
C63 C -0.025(2) 0.920(2) 0.1560(18) 0.044(4) Uani 0.39(5) 1 d DG U P B 1
H63 H -0.097491 0.951622 0.162093 0.052 Uiso 0.39(5) 1 calc R U P B 1
C49 C 0.4927(12) 0.4167(4) 0.15280(18) 0.026(3) Uani 1 1 d DG . . . .
H49 H 0.463038 0.441387 0.128400 0.031 Uiso 1 1 calc R U . . .
N26 N 0.5396(12) 0.4456(3) 0.1917(2) 0.029(3) Uani 1 1 d DG . . . .
N23 N 0.5739(11) 0.3912(4) 0.21972(14) 0.028(3) Uani 1 1 d DG . . . .
C98 C 0.5482(13) 0.3286(3) 0.1982(2) 0.030(4) Uani 1 1 d DG . . . .
H98 H 0.562183 0.283986 0.209430 0.036 Uiso 1 1 calc R U . . .
C62 C 0.4981(13) 0.3444(4) 0.1568(2) 0.026(3) Uani 1 1 d DG . . . .
C25 C 0.995(3) 0.3047(13) 0.0521(8) 0.059(6) Uani 1 1 d . . . . .
H25A H 1.047207 0.263937 0.043576 0.071 Uiso 1 1 calc R U . . .
H25B H 0.915917 0.316758 0.029588 0.071 Uiso 1 1 calc R U . . .
C101 C 0.598(3) 0.781(2) 0.4115(9) 0.038(5) Uani 0.63(9) 1 d DG U P G 1
H101 H 0.556524 0.797415 0.385523 0.046 Uiso 0.63(9) 1 calc R U P G 1
C105 C 0.5074(14) 0.772(2) 0.4418(12) 0.037(5) Uani 0.63(9) 1 d DG U P G 1
H105 H 0.404638 0.782808 0.436447 0.044 Uiso 0.63(9) 1 calc R U P G 1
C9 C 0.5675(18) 0.748(2) 0.4798(11) 0.037(4) Uani 0.63(9) 1 d DG U P G 1
H9A H 0.505822 0.741857 0.500508 0.045 Uiso 0.63(9) 1 calc R U P G 1
C80 C 0.718(2) 0.732(3) 0.4876(8) 0.038(4) Uani 0.63(9) 1 d DG U P G 1
H80 H 0.758892 0.715514 0.513646 0.045 Uiso 0.63(9) 1 calc R U P G 1
C86 C 0.8080(16) 0.741(3) 0.4574(8) 0.035(4) Uani 0.63(9) 1 d DG U P G 1
C2 C 0.748(3) 0.765(2) 0.4193(7) 0.037(4) Uani 0.63(9) 1 d DG U P G 1
H2 H 0.809598 0.771071 0.398661 0.045 Uiso 0.63(9) 1 calc R U P G 1
C103 C 1.301(2) 0.4054(13) 0.4276(7) 0.053(5) Uani 1 1 d . . . . .
H10D H 1.380242 0.432753 0.443334 0.063 Uiso 1 1 calc R U . . .
H10E H 1.266335 0.430550 0.402183 0.063 Uiso 1 1 calc R U . . .
C27 C 0.923(5) 0.2867(17) 0.0890(10) 0.093(11) Uani 1 1 d . . . . .
H27A H 0.847310 0.251475 0.081754 0.139 Uiso 1 1 calc R U . . .
H27B H 0.876794 0.327533 0.098828 0.139 Uiso 1 1 calc R U . . .
H27C H 0.998746 0.269173 0.110349 0.139 Uiso 1 1 calc R U . . .
C109 C 0.218(3) 0.644(2) 0.0122(11) 0.037(4) Uani 0.48(7) 1 d DG U P C 1
H109 H 0.126480 0.620733 0.005204 0.045 Uiso 0.48(7) 1 calc R U P C 1
C111 C 0.350(4) 0.6135(16) 0.0047(12) 0.038(4) Uani 0.48(7) 1 d DG U P C 1
H111 H 0.348288 0.569477 -0.007471 0.045 Uiso 0.48(7) 1 calc R U P C 1
C53 C 0.484(3) 0.6475(16) 0.0150(13) 0.038(4) Uani 0.48(7) 1 d DG U P C 1
H53 H 0.574136 0.626688 0.009848 0.046 Uiso 0.48(7) 1 calc R U P C 1
C92 C 0.4865(18) 0.7119(17) 0.0328(14) 0.035(4) Uani 0.48(7) 1 d DG U P C 1
C33 C 0.355(2) 0.742(2) 0.0403(14) 0.036(4) Uani 0.48(7) 1 d DG U P C 1
H33 H 0.356373 0.786414 0.052516 0.043 Uiso 0.48(7) 1 calc R U P C 1
C13 C 0.2206(19) 0.708(3) 0.0301(11) 0.036(4) Uani 0.48(7) 1 d DG U P C 1
H13 H 0.130523 0.729203 0.035198 0.044 Uiso 0.48(7) 1 calc R U P C 1
C55 C 1.178(3) 0.3995(15) 0.4510(7) 0.064(7) Uani 1 1 d . . . . .
H55A H 1.093295 0.378522 0.434151 0.097 Uiso 1 1 calc R U . . .
H55B H 1.150698 0.445018 0.459721 0.097 Uiso 1 1 calc R U . . .
H55C H 1.208186 0.370778 0.474920 0.097 Uiso 1 1 calc R U . . .
C97A C -0.0776(12) 0.8664(14) 0.1448(10) 0.044(4) Uani 0.61(5) 1 d DG U P B 2
H97A H -0.181411 0.859690 0.137842 0.053 Uiso 0.61(5) 1 calc R U P B 2
C63A C -0.0246(17) 0.9120(14) 0.1755(11) 0.043(4) Uani 0.61(5) 1 d DG U P B 2
H63A H -0.092315 0.936459 0.189561 0.052 Uiso 0.61(5) 1 calc R U P B 2
C51A C 0.1273(19) 0.9219(12) 0.1856(9) 0.042(4) Uani 0.61(5) 1 d DG U P B 2
H51A H 0.163481 0.953055 0.206606 0.051 Uiso 0.61(5) 1 calc R U P B 2
C40A C 0.2263(11) 0.8861(13) 0.1650(8) 0.041(4) Uani 0.61(5) 1 d DG U P B 2
C52A C 0.1734(18) 0.8405(15) 0.1343(8) 0.042(4) Uani 0.61(5) 1 d DG U P B 2
H52A H 0.241089 0.816114 0.120214 0.050 Uiso 0.61(5) 1 calc R U P B 2
C113 C 0.021(2) 0.8307(15) 0.1242(8) 0.043(4) Uani 0.61(5) 1 d DG U P B 2
H113 H -0.014707 0.799516 0.103168 0.052 Uiso 0.61(5) 1 calc R U P B 2
C1A C 0.314(4) 0.6247(16) 0.0128(11) 0.037(4) Uani 0.52(7) 1 d DG U P C 2
H1A H 0.299518 0.578841 0.003688 0.045 Uiso 0.52(7) 1 calc R U P C 2
C53A C 0.457(3) 0.6512(14) 0.0207(12) 0.037(4) Uani 0.52(7) 1 d DG U P C 2
H53A H 0.540181 0.623323 0.017067 0.045 Uiso 0.52(7) 1 calc R U P C 2
C92A C 0.4791(15) 0.7183(15) 0.0340(13) 0.035(4) Uani 0.52(7) 1 d DG U P C 2
C33A C 0.358(2) 0.7591(17) 0.0393(13) 0.036(4) Uani 0.52(7) 1 d DG U P C 2
H33A H 0.372706 0.804949 0.048401 0.044 Uiso 0.52(7) 1 calc R U P C 2
C13A C 0.2149(17) 0.733(2) 0.0314(11) 0.037(4) Uani 0.52(7) 1 d DG U P C 2
H13A H 0.132044 0.760468 0.035022 0.045 Uiso 0.52(7) 1 calc R U P C 2
C114 C 0.193(2) 0.665(2) 0.0181(10) 0.037(4) Uani 0.52(7) 1 d DG U P C 2
H114 H 0.095447 0.647415 0.012666 0.044 Uiso 0.52(7) 1 calc R U P C 2
C88A C 0.4648(16) 0.0576(15) 0.2447(11) 0.039(4) Uani 0.75(9) 1 d DG U P A 2
H88A H 0.381960 0.036803 0.228811 0.047 Uiso 0.75(9) 1 calc R U P A 2
C7A C 0.4487(16) 0.0870(12) 0.2820(8) 0.041(4) Uani 0.75(9) 1 d DG U P A 2
H7AA H 0.354895 0.086228 0.291614 0.050 Uiso 0.75(9) 1 calc R U P A 2
C60A C 0.5699(19) 0.1174(19) 0.3053(5) 0.038(4) Uani 0.75(9) 1 d DG U P A 2
H60A H 0.558875 0.137469 0.330758 0.046 Uiso 0.75(9) 1 calc R U P A 2
C74A C 0.7071(15) 0.1185(19) 0.2912(5) 0.036(4) Uani 0.75(9) 1 d DG U P A 2
H74A H 0.789920 0.139286 0.307100 0.043 Uiso 0.75(9) 1 calc R U P A 2
C22A C 0.7232(13) 0.0891(11) 0.2539(6) 0.035(3) Uani 0.75(9) 1 d DG U P A 2
C42A C 0.6020(17) 0.0587(15) 0.2306(9) 0.038(4) Uani 0.75(9) 1 d DG U P A 2
H42A H 0.613010 0.038621 0.205152 0.045 Uiso 0.75(9) 1 calc R U P A 2
C80A C 0.708(4) 0.739(4) 0.4814(16) 0.036(4) Uani 0.37(9) 1 d DG U P G 2
H80A H 0.736543 0.719642 0.507583 0.043 Uiso 0.37(9) 1 calc R U P G 2
C86A C 0.813(3) 0.748(4) 0.4551(14) 0.035(4) Uani 0.37(9) 1 d DG U P G 2
C2A C 0.772(4) 0.776(3) 0.4169(12) 0.037(5) Uani 0.37(9) 1 d DG U P G 2
H2A H 0.843500 0.782636 0.398864 0.045 Uiso 0.37(9) 1 calc R U P G 2
C115 C 0.625(5) 0.796(3) 0.4049(14) 0.038(5) Uani 0.37(9) 1 d DG U P G 2
H115 H 0.596725 0.815146 0.378753 0.046 Uiso 0.37(9) 1 calc R U P G 2
C1B C 0.520(3) 0.787(3) 0.4312(19) 0.038(5) Uani 0.37(9) 1 d DG U P G 2
H1B H 0.419857 0.799904 0.423057 0.045 Uiso 0.37(9) 1 calc R U P G 2
C9A C 0.562(3) 0.758(3) 0.4695(19) 0.037(5) Uani 0.37(9) 1 d DG U P G 2
H9AA H 0.489763 0.752152 0.487472 0.044 Uiso 0.37(9) 1 calc R U P G 2
C116 C 0.487(4) 0.467(3) 0.5343(18) 0.035(4) Uani 0.42(9) 1 d DG U P E 2
H116 H 0.511717 0.427205 0.550011 0.042 Uiso 0.42(9) 1 calc R U P E 2
C15A C 0.589(4) 0.495(3) 0.511(2) 0.033(4) Uani 0.42(9) 1 d DG U P E 2
C83A C 0.552(5) 0.554(3) 0.4883(19) 0.033(4) Uani 0.42(9) 1 d DG U P E 2
H83A H 0.621579 0.573108 0.472571 0.039 Uiso 0.42(9) 1 calc R U P E 2
C11A C 0.414(5) 0.584(2) 0.4884(17) 0.032(4) Uani 0.42(9) 1 d DG U P E 2
H11B H 0.388997 0.624370 0.472670 0.039 Uiso 0.42(9) 1 calc R U P E 2
C87A C 0.312(3) 0.556(3) 0.5114(18) 0.035(5) Uani 0.42(9) 1 d DG U P E 2
H87A H 0.217773 0.577050 0.511440 0.042 Uiso 0.42(9) 1 calc R U P E 2
C99A C 0.349(3) 0.498(3) 0.5344(17) 0.036(4) Uani 0.42(9) 1 d DG U P E 2
H99A H 0.279130 0.478468 0.550110 0.043 Uiso 0.42(9) 1 calc R U P E 2
C93A C 0.865(4) 0.108(4) 0.395(2) 0.032(4) Uani 0.30(11) 1 d DG U P F 2
H93A H 0.806996 0.067681 0.392220 0.039 Uiso 0.30(11) 1 calc R U P F 2
C67A C 1.007(5) 0.108(3) 0.383(3) 0.032(4) Uani 0.30(11) 1 d DG U P F 2
H67A H 1.045697 0.067595 0.373237 0.038 Uiso 0.30(11) 1 calc R U P F 2
C68A C 1.092(4) 0.168(3) 0.387(3) 0.030(4) Uani 0.30(11) 1 d DG U P F 2
C85A C 1.035(6) 0.227(3) 0.402(3) 0.031(4) Uani 0.30(11) 1 d DG U P F 2
H85A H 1.092815 0.267651 0.404527 0.037 Uiso 0.30(11) 1 calc R U P F 2
C5A C 0.893(6) 0.227(4) 0.413(2) 0.032(4) Uani 0.30(11) 1 d DG U P F 2
H5A H 0.854114 0.267738 0.423511 0.038 Uiso 0.30(11) 1 calc R U P F 2
C21A C 0.808(3) 0.168(5) 0.4097(19) 0.033(5) Uani 0.30(11) 1 d DG U P F 2
H21A H 0.711202 0.167754 0.417358 0.039 Uiso 0.30(11) 1 calc R U P F 2
C95A C 0.047(4) 0.095(4) 0.125(3) 0.037(5) Uani 0.30(12) 1 d DG U P D 2
H95A H -0.044828 0.076676 0.130547 0.045 Uiso 0.30(12) 1 calc R U P D 2
C73A C 0.158(5) 0.110(4) 0.157(2) 0.037(4) Uani 0.30(12) 1 d DG U P D 2
H73A H 0.141173 0.101431 0.184477 0.045 Uiso 0.30(12) 1 calc R U P D 2
C19A C 0.292(5) 0.137(4) 0.1495(15) 0.036(4) Uani 0.30(12) 1 d DG U P D 2
H19A H 0.367677 0.147332 0.171379 0.043 Uiso 0.30(12) 1 calc R U P D 2
C50A C 0.316(5) 0.150(6) 0.1097(14) 0.035(4) Uani 0.30(12) 1 d DG U P D 2
C61A C 0.206(5) 0.135(6) 0.0776(16) 0.036(4) Uani 0.30(12) 1 d DG U P D 2
H61A H 0.222184 0.143724 0.050419 0.043 Uiso 0.30(12) 1 calc R U P D 2
C31A C 0.071(4) 0.108(4) 0.085(2) 0.036(4) Uani 0.30(12) 1 d DG U P D 2
H31A H -0.004322 0.097823 0.063517 0.043 Uiso 0.30(12) 1 calc R U P D 2

loop_
_atom_site_aniso_label
_atom_site_aniso_U_11
_atom_site_aniso_U_22
_atom_site_aniso_U_33
_atom_site_aniso_U_23
_atom_site_aniso_U_13
_atom_site_aniso_U_12
Cu1 0.0251(11) 0.0325(15) 0.0282(11) -0.0027(11) 0.0045(9) -0.0011(10)
Cu4 0.0306(12) 0.0267(13) 0.0237(11) 0.0015(10) 0.0047(9) 0.0000(10)
Cu6 0.0313(12) 0.0257(14) 0.0297(12) 0.0045(10) 0.0075(9) 0.0023(10)
Cu8 0.0287(12) 0.0242(14) 0.0275(12) -0.0020(10) 0.0064(9) 0.0013(10)
Cu9 0.0291(12) 0.0245(13) 0.0283(11) 0.0001(10) 0.0021(9) -0.0043(10)
Cu5 0.0309(12) 0.0270(14) 0.0253(12) 0.0030(10) 0.0048(9) 0.0015(10)
Cu3 0.0305(12) 0.0243(14) 0.0274(12) 0.0039(10) 0.0059(10) 0.0003(10)
Cu7 0.0282(12) 0.0233(14) 0.0343(13) 0.0024(10) 0.0038(9) -0.0021(9)
Cu2 0.0308(12) 0.0225(14) 0.0306(12) -0.0033(10) 0.0059(9) 0.0013(10)
O1 0.032(6) 0.026(7) 0.030(6) 0.000(5) -0.004(5) -0.001(5)
O4 0.041(7) 0.029(7) 0.026(6) -0.001(5) 0.011(5) 0.003(5)
O6 0.044(7) 0.022(6) 0.024(5) 0.007(5) 0.001(5) -0.001(5)
N1 0.035(7) 0.020(7) 0.031(7) -0.003(6) 0.013(6) -0.005(6)
O8 0.035(6) 0.031(7) 0.030(6) -0.001(5) -0.004(5) 0.005(5)
O10 0.042(7) 0.023(7) 0.035(6) -0.002(5) 0.001(5) 0.001(5)
N4 0.038(8) 0.024(8) 0.022(6) 0.004(5) 0.009(5) 0.008(6)
O11 0.044(7) 0.029(7) 0.026(6) 0.000(5) 0.012(5) -0.007(5)
N6 0.026(6) 0.028(8) 0.025(6) 0.004(6) 0.001(5) -0.001(6)
O3 0.051(7) 0.020(6) 0.025(5) 0.001(5) 0.004(5) 0.007(5)
O7 0.051(7) 0.034(8) 0.024(6) -0.002(5) 0.004(5) -0.017(6)
N14 0.032(7) 0.018(7) 0.030(7) -0.002(5) 0.005(5) -0.002(5)
N7 0.048(9) 0.023(8) 0.025(7) -0.001(6) -0.001(6) 0.005(6)
C1 0.031(8) 0.023(9) 0.045(10) 0.005(8) 0.007(7) -0.003(7)
C4 0.028(8) 0.022(9) 0.028(8) -0.004(6) 0.001(6) -0.002(6)
N15 0.037(7) 0.020(7) 0.019(6) -0.002(5) 0.003(5) -0.009(6)
C6 0.035(8) 0.024(9) 0.025(7) 0.001(6) 0.013(6) 0.000(7)
N9 0.040(8) 0.033(8) 0.016(6) 0.005(6) 0.004(5) 0.014(6)
N19 0.048(8) 0.027(8) 0.023(6) -0.003(6) 0.017(6) -0.012(7)
O2 0.037(7) 0.045(9) 0.040(7) 0.003(6) -0.009(6) -0.007(6)
O9 0.033(6) 0.034(7) 0.034(6) 0.003(5) 0.005(5) 0.014(5)
O5 0.061(10) 0.026(8) 0.071(10) -0.014(7) -0.022(8) 0.003(7)
C10 0.044(10) 0.024(9) 0.029(8) -0.003(7) 0.012(7) -0.003(7)
C12 0.026(7) 0.027(9) 0.024(7) 0.002(6) 0.005(6) -0.001(6)
C18 0.046(10) 0.014(8) 0.034(8) -0.001(6) 0.003(7) -0.001(7)
C24 0.021(6) 0.030(7) 0.031(6) -0.002(5) -0.002(5) 0.003(5)
C14 0.020(6) 0.026(7) 0.025(6) -0.001(5) 0.000(5) 0.004(5)
C84 0.030(6) 0.027(7) 0.025(6) 0.002(5) 0.003(5) 0.004(6)
N17 0.023(5) 0.026(5) 0.030(5) 0.002(4) 0.007(4) 0.003(4)
N11 0.012(4) 0.032(5) 0.033(5) -0.002(4) -0.001(4) 0.009(4)
C26 0.021(7) 0.014(7) 0.036(8) 0.003(6) 0.010(6) 0.004(6)
C30 0.025(7) 0.025(9) 0.023(7) -0.003(6) 0.001(6) 0.003(6)
C66 0.025(7) 0.029(9) 0.016(7) -0.001(6) 0.005(5) -0.001(6)
N24 0.033(7) 0.015(7) 0.023(6) 0.004(5) -0.006(5) 0.005(5)
N22 0.035(7) 0.022(7) 0.019(6) 0.001(5) 0.008(5) 0.003(6)
C28 0.042(9) 0.028(9) 0.016(7) 0.002(6) 0.008(6) -0.004(7)
C32 0.052(10) 0.016(8) 0.031(8) 0.003(7) 0.010(7) -0.004(7)
C36 0.030(8) 0.021(8) 0.029(8) 0.002(6) -0.004(6) -0.001(6)
C42 0.043(7) 0.031(8) 0.038(8) -0.001(8) 0.011(7) -0.002(7)
C88 0.044(7) 0.032(8) 0.041(8) -0.001(8) 0.010(7) -0.001(7)
C7 0.046(7) 0.033(8) 0.042(8) -0.003(7) 0.011(7) -0.001(7)
C60 0.045(7) 0.033(9) 0.040(8) -0.002(8) 0.013(7) -0.002(7)
C74 0.043(7) 0.032(9) 0.037(7) -0.001(7) 0.012(7) -0.002(7)
C22 0.042(7) 0.031(8) 0.036(7) 0.000(7) 0.012(7) -0.001(7)
C46 0.024(7) 0.032(9) 0.020(7) -0.001(6) 0.003(6) 0.008(7)
C54 0.033(10) 0.051(14) 0.064(13) -0.008(11) -0.001(9) -0.013(9)
C71 0.040(11) 0.058(16) 0.060(13) -0.017(11) 0.014(9) -0.008(10)
C16 0.042(10) 0.034(11) 0.041(10) -0.010(8) 0.015(8) -0.005(8)
C48 0.035(9) 0.024(9) 0.036(9) -0.002(7) 0.008(7) -0.003(7)
C94 0.049(11) 0.027(10) 0.047(11) -0.005(8) -0.008(9) -0.005(8)
C44 0.060(13) 0.036(12) 0.044(11) 0.001(9) -0.010(9) -0.018(10)
C56 0.044(10) 0.018(8) 0.039(9) 0.003(7) 0.011(8) 0.003(7)
N13 0.039(8) 0.033(9) 0.026(6) -0.011(6) 0.001(6) 0.012(7)
C64 0.041(9) 0.020(8) 0.028(8) 0.005(6) 0.003(7) -0.002(7)
C70 0.035(8) 0.020(8) 0.028(8) 0.000(6) 0.010(6) -0.003(7)
C38 0.024(7) 0.022(8) 0.027(8) 0.008(6) 0.001(6) 0.000(6)
C58 0.022(7) 0.022(9) 0.027(8) 0.002(6) -0.007(6) 0.001(6)
N2 0.039(8) 0.020(7) 0.030(7) 0.004(6) 0.016(6) 0.017(6)
N12 0.028(7) 0.026(8) 0.034(7) 0.005(6) 0.008(6) 0.002(6)
C76 0.044(9) 0.031(10) 0.020(7) -0.005(7) 0.007(6) -0.005(7)
C78 0.042(9) 0.027(9) 0.023(7) 0.008(7) 0.005(7) 0.003(7)
C82 0.049(11) 0.033(11) 0.037(9) -0.012(8) 0.011(8) 0.000(8)
C90 0.034(8) 0.024(9) 0.021(7) 0.000(6) -0.003(6) 0.009(7)
C96 0.058(12) 0.034(11) 0.020(8) 0.010(7) 0.002(8) 0.001(9)
C110 0.033(8) 0.024(9) 0.031(8) -0.004(7) 0.010(7) 0.000(7)
C112 0.037(9) 0.024(9) 0.025(8) -0.003(6) 0.003(6) -0.006(7)
C57 0.044(10) 0.030(10) 0.026(7) -0.001(7) 0.002(7) 0.011(8)
C17 0.040(9) 0.049(12) 0.018(7) 0.006(7) -0.004(6) 0.004(9)
C69 0.028(8) 0.033(9) 0.017(7) 0.003(6) -0.002(6) -0.005(7)
C72 0.034(8) 0.030(10) 0.021(7) 0.004(6) 0.009(6) -0.002(7)
C39 0.028(8) 0.022(8) 0.028(8) 0.005(6) 0.010(6) 0.009(6)
N20 0.033(7) 0.020(7) 0.028(7) 0.004(6) 0.008(5) 0.013(6)
N5 0.016(6) 0.019(8) 0.059(9) -0.017(6) 0.015(6) -0.003(5)
C35 0.029(8) 0.026(9) 0.026(8) 0.005(7) 0.007(6) 0.005(7)
N21 0.017(6) 0.027(8) 0.037(7) -0.003(6) 0.004(5) -0.002(5)
N8 0.016(6) 0.040(9) 0.036(7) 0.006(7) 0.011(5) -0.001(6)
C104 0.039(9) 0.012(8) 0.027(8) 0.003(6) -0.008(7) -0.002(6)
C8 0.028(8) 0.028(9) 0.022(7) 0.009(6) 0.005(6) 0.000(7)
C37 0.046(10) 0.022(9) 0.021(7) 0.001(6) 0.004(6) 0.006(7)
C75 0.033(9) 0.028(10) 0.031(8) 0.000(7) 0.006(7) 0.003(7)
C77 0.029(8) 0.020(9) 0.038(9) -0.004(7) 0.010(7) -0.006(6)
C20 0.031(8) 0.026(9) 0.027(8) 0.000(7) 0.005(6) -0.007(7)
C45 0.037(9) 0.034(10) 0.023(8) 0.004(7) 0.000(7) -0.009(7)
N25 0.021(6) 0.022(7) 0.038(7) 0.007(6) 0.008(5) 0.003(5)
N27 0.039(8) 0.012(7) 0.034(7) 0.007(5) 0.002(6) -0.004(6)
C79 0.038(10) 0.050(13) 0.034(9) 0.014(9) 0.011(8) 0.002(9)
C5 0.030(6) 0.028(9) 0.038(7) -0.008(7) 0.004(6) -0.012(6)
C21 0.029(6) 0.027(10) 0.042(7) -0.007(8) 0.007(6) -0.013(6)
C93 0.031(6) 0.027(10) 0.041(7) -0.008(8) 0.010(6) -0.010(6)
C67 0.033(6) 0.023(9) 0.036(7) -0.006(7) 0.008(6) -0.006(6)
C68 0.032(6) 0.023(8) 0.033(7) 0.000(7) 0.005(6) -0.008(6)
C85 0.031(6) 0.026(8) 0.038(8) -0.007(7) 0.004(6) -0.010(6)
C81 0.032(8) 0.026(9) 0.021(7) 0.004(6) 0.004(6) 0.009(7)
C65 0.036(9) 0.021(9) 0.035(8) 0.004(7) 0.002(7) -0.009(7)
N10 0.055(9) 0.019(7) 0.019(6) 0.009(5) -0.001(6) 0.005(7)
N16 0.035(7) 0.018(7) 0.035(7) -0.005(6) 0.012(6) 0.001(6)
C100 0.013(6) 0.029(9) 0.031(8) 0.012(6) 0.007(5) -0.003(6)
C41 0.041(9) 0.025(9) 0.028(8) 0.001(7) 0.003(7) 0.004(7)
N3 0.012(6) 0.034(8) 0.035(7) -0.003(6) 0.004(5) -0.001(5)
N18 0.013(6) 0.042(9) 0.039(8) -0.001(7) 0.005(5) 0.013(6)
C108 0.041(9) 0.020(9) 0.027(8) 0.006(7) 0.006(7) 0.003(7)
C34 0.034(8) 0.028(9) 0.023(7) 0.001(6) 0.013(6) 0.008(7)
C11 0.041(7) 0.034(9) 0.026(11) 0.002(7) 0.018(6) 0.002(7)
C87 0.041(7) 0.036(9) 0.027(11) 0.003(8) 0.017(6) -0.001(7)
C99 0.044(7) 0.039(9) 0.032(11) 0.007(7) 0.014(7) -0.003(7)
C107 0.044(7) 0.036(9) 0.028(10) 0.008(7) 0.010(6) -0.003(6)
C15 0.041(7) 0.034(8) 0.025(10) 0.004(6) 0.009(6) -0.002(6)
C83 0.038(7) 0.032(8) 0.028(10) 0.002(7) 0.015(6) 0.001(7)
C89 0.063(13) 0.047(13) 0.028(9) 0.001(9) 0.008(8) 0.019(11)
C23 0.055(12) 0.028(11) 0.044(10) -0.013(8) 0.017(9) -0.017(9)
C47 0.042(9) 0.035(10) 0.023(8) -0.011(7) 0.003(7) -0.004(8)
C95 0.050(7) 0.035(8) 0.027(9) -0.007(8) 0.012(6) -0.011(7)
C73 0.053(7) 0.037(9) 0.026(8) -0.005(7) 0.011(6) -0.011(7)
C19 0.053(7) 0.034(8) 0.027(7) -0.004(7) 0.011(6) -0.008(6)
C50 0.049(7) 0.030(7) 0.025(7) -0.004(7) 0.010(6) -0.007(6)
C61 0.048(7) 0.033(7) 0.026(8) -0.001(8) 0.009(6) -0.008(6)
C31 0.046(7) 0.036(7) 0.026(9) -0.002(8) 0.011(6) -0.010(6)
C3 0.053(12) 0.036(12) 0.057(12) -0.001(9) 0.023(10) -0.001(9)
C91 0.054(13) 0.058(16) 0.053(12) 0.006(11) 0.016(10) -0.014(11)
C59 0.044(10) 0.057(14) 0.030(9) 0.001(9) -0.001(8) -0.014(10)
C29 0.049(10) 0.016(8) 0.031(8) 0.000(6) -0.002(7) -0.003(7)
C106 0.040(10) 0.034(11) 0.043(10) 0.005(8) -0.001(8) -0.001(8)
C43 0.042(10) 0.037(12) 0.055(12) 0.004(9) -0.007(9) 0.000(9)
C97 0.044(8) 0.037(8) 0.049(9) 0.000(8) 0.001(8) 0.003(7)
C102 0.043(7) 0.036(8) 0.049(8) 0.000(8) 0.001(7) 0.002(7)
C52 0.043(7) 0.036(8) 0.047(8) 0.001(8) 0.001(7) -0.001(7)
C40 0.044(7) 0.034(8) 0.045(8) 0.002(7) 0.002(7) -0.001(7)
C51 0.045(7) 0.035(8) 0.047(9) 0.002(8) 0.002(7) 0.000(7)
C63 0.045(7) 0.036(8) 0.049(9) 0.001(8) 0.002(8) 0.003(7)
C49 0.028(8) 0.025(9) 0.025(7) -0.013(6) 0.005(6) 0.009(6)
N26 0.031(7) 0.030(8) 0.027(7) 0.004(6) 0.006(5) 0.010(6)
N23 0.027(7) 0.014(7) 0.045(8) 0.001(6) 0.011(6) -0.003(5)
C98 0.032(8) 0.027(9) 0.033(8) -0.004(7) 0.006(7) -0.004(7)
C62 0.036(8) 0.020(8) 0.020(7) 0.003(6) 0.001(6) -0.005(7)
C25 0.074(16) 0.046(14) 0.066(15) -0.005(12) 0.037(13) 0.012(12)
C101 0.040(7) 0.045(10) 0.032(8) 0.007(8) 0.011(6) -0.002(7)
C105 0.036(7) 0.044(10) 0.031(9) 0.004(8) 0.010(6) -0.005(7)
C9 0.039(7) 0.045(10) 0.028(9) 0.003(8) 0.008(6) -0.005(7)
C80 0.041(7) 0.044(10) 0.029(8) 0.004(7) 0.010(6) -0.005(6)
C86 0.040(7) 0.039(10) 0.027(7) 0.002(7) 0.009(6) -0.005(6)
C2 0.041(7) 0.043(11) 0.031(7) 0.007(7) 0.010(6) 0.000(7)
C103 0.045(11) 0.055(15) 0.061(13) 0.006(12) 0.017(10) 0.008(11)
C27 0.15(3) 0.052(19) 0.08(2) 0.008(16) 0.03(2) 0.01(2)
C109 0.035(7) 0.035(10) 0.042(8) -0.002(8) 0.009(7) 0.000(8)
C111 0.037(7) 0.036(9) 0.042(8) -0.002(7) 0.012(7) -0.001(7)
C53 0.037(7) 0.037(8) 0.041(8) -0.001(7) 0.010(7) 0.000(7)
C92 0.034(7) 0.034(9) 0.037(7) 0.003(7) 0.009(6) 0.001(7)
C33 0.034(7) 0.033(9) 0.041(7) 0.000(8) 0.007(6) 0.000(7)
C13 0.033(7) 0.035(9) 0.042(7) -0.001(8) 0.009(6) 0.001(7)
C55 0.090(19) 0.051(16) 0.055(13) 0.004(12) 0.020(13) -0.003(14)
C97A 0.044(7) 0.037(8) 0.050(9) 0.001(8) 0.002(7) 0.003(7)
C63A 0.044(7) 0.036(8) 0.049(9) 0.001(8) 0.004(7) 0.003(7)
C51A 0.045(7) 0.035(8) 0.046(8) 0.002(7) 0.004(7) -0.001(6)
C40A 0.044(7) 0.033(8) 0.045(8) 0.003(7) 0.002(6) -0.002(6)
C52A 0.042(7) 0.035(8) 0.046(7) 0.002(7) 0.000(7) -0.001(7)
C113 0.043(7) 0.037(8) 0.049(8) -0.001(7) 0.001(7) 0.001(7)
C1A 0.037(7) 0.035(9) 0.041(8) -0.003(7) 0.010(7) 0.001(7)
C53A 0.036(7) 0.036(8) 0.041(8) 0.000(7) 0.011(7) 0.001(7)
C92A 0.035(7) 0.035(8) 0.037(7) 0.003(7) 0.009(6) 0.000(7)
C33A 0.034(7) 0.034(9) 0.041(7) 0.000(8) 0.006(6) 0.001(7)
C13A 0.034(7) 0.035(10) 0.043(7) 0.000(8) 0.007(6) 0.001(7)
C114 0.034(7) 0.036(10) 0.043(8) 0.000(8) 0.010(7) 0.001(7)
C88A 0.043(7) 0.032(8) 0.043(8) 0.001(7) 0.009(6) -0.002(6)
C7A 0.048(7) 0.032(8) 0.045(8) -0.003(7) 0.009(6) -0.001(6)
C60A 0.046(7) 0.032(8) 0.040(7) -0.003(7) 0.015(6) -0.001(7)
C74A 0.042(6) 0.032(8) 0.037(6) -0.002(7) 0.014(6) -0.005(6)
C22A 0.041(6) 0.030(7) 0.034(6) 0.000(6) 0.012(6) 0.000(6)
C42A 0.044(7) 0.031(8) 0.038(7) 0.000(7) 0.009(6) -0.001(6)
C80A 0.040(7) 0.042(10) 0.026(8) 0.005(8) 0.009(6) -0.005(7)
C86A 0.040(7) 0.040(11) 0.027(7) 0.003(7) 0.010(6) -0.005(7)
C2A 0.040(7) 0.043(11) 0.031(8) 0.005(7) 0.010(7) -0.004(8)
C115 0.040(7) 0.044(11) 0.032(8) 0.007(8) 0.009(7) -0.003(8)
C1B 0.038(7) 0.045(11) 0.031(9) 0.004(8) 0.009(7) -0.004(7)
C9A 0.039(7) 0.044(10) 0.028(9) 0.003(8) 0.010(7) -0.004(7)
C116 0.044(7) 0.036(9) 0.027(11) 0.006(7) 0.010(7) -0.003(7)
C15A 0.041(7) 0.034(9) 0.026(10) 0.004(7) 0.010(6) -0.002(7)
C83A 0.040(7) 0.033(9) 0.028(11) 0.002(7) 0.013(6) 0.001(7)
C11A 0.040(7) 0.033(9) 0.028(11) 0.001(8) 0.018(7) 0.001(7)
C87A 0.042(7) 0.036(9) 0.029(11) 0.004(8) 0.016(7) -0.001(7)
C99A 0.043(7) 0.037(9) 0.029(11) 0.008(8) 0.014(7) -0.003(7)
C93A 0.032(7) 0.026(10) 0.040(8) -0.007(8) 0.008(6) -0.009(7)
C67A 0.033(7) 0.025(9) 0.037(7) -0.006(8) 0.007(6) -0.007(7)
C68A 0.032(7) 0.024(9) 0.035(8) -0.003(8) 0.005(7) -0.008(6)
C85A 0.031(7) 0.025(9) 0.037(8) -0.006(8) 0.006(7) -0.010(7)
C5A 0.030(7) 0.026(10) 0.040(8) -0.008(8) 0.005(7) -0.011(7)
C21A 0.030(7) 0.026(10) 0.042(8) -0.008(8) 0.006(7) -0.010(7)
C95A 0.050(7) 0.037(8) 0.027(9) -0.005(8) 0.011(7) -0.009(7)
C73A 0.051(7) 0.035(9) 0.027(9) -0.005(8) 0.011(7) -0.011(7)
C19A 0.051(7) 0.033(9) 0.025(8) -0.006(8) 0.011(7) -0.010(7)
C50A 0.050(7) 0.031(8) 0.025(8) -0.004(8) 0.010(7) -0.008(7)
C61A 0.048(7) 0.033(8) 0.027(8) -0.003(8) 0.009(7) -0.008(7)
C31A 0.048(7) 0.035(8) 0.027(9) -0.004(9) 0.010(7) -0.009(7)

_geom_special_details            
;
 All esds (except the esd in the dihedral angle between two l.s. planes)
 are estimated using the full covariance matrix.  The cell esds are taken
 into account individually in the estimation of esds in distances, angles
 and torsion angles; correlations between esds in cell parameters are only
 used when they are defined by crystal symmetry.  An approximate (isotropic)
 treatment of cell esds is used for estimating esds involving l.s. planes.
;
loop_
_geom_bond_atom_site_label_1
_geom_bond_atom_site_label_2
_geom_bond_distance
_geom_bond_site_symmetry_2
_geom_bond_publ_flag
Cu1 N17 1.826(4) . ?
Cu1 N23 1.822(4) . ?
Cu4 N24 1.818(4) . ?
Cu4 N5 1.813(4) . ?
Cu6 N21 1.822(4) . ?
Cu6 N16 1.818(4) . ?
Cu8 N20 1.820(4) . ?
Cu8 N18 1.818(4) . ?
Cu9 N27 1.820(4) . ?
Cu9 N10 1.814(4) . ?
Cu5 N11 1.816(4) . ?
Cu5 N2 1.820(4) . ?
Cu3 N22 1.819(4) . ?
Cu3 N3 1.821(4) . ?
Cu7 N8 1.815(4) . ?
Cu7 N25 1.814(4) . ?
Cu2 N12 1.820(4) . ?
Cu2 N26 1.817(4) . ?
O1 C4 1.245(8) . ?
O4 C28 1.246(7) . ?
O6 C90 1.246(8) . ?
N1 H1 0.8800 . ?
N1 C12 1.340(8) . ?
N1 C18 1.461(8) . ?
O8 C46 1.245(8) . ?
O10 C36 1.244(8) . ?
N4 H4 0.8800 . ?
N4 C28 1.342(8) . ?
N4 C32 1.461(8) . ?
O11 C12 1.245(7) . ?
N6 H6 0.8800 . ?
N6 C4 1.340(8) . ?
N6 C75 1.461(8) . ?
O3 C110 1.246(8) . ?
O7 C76 1.246(8) . ?
N14 H14 0.8800 . ?
N14 C6 1.460(8) . ?
N14 C36 1.340(8) . ?
N7 H7 0.8800 . ?
N7 C46 1.339(8) . ?
N7 C112 1.460(8) . ?
C1 H1C 0.9800 . ?
C1 H1D 0.9800 . ?
C1 H1E 0.9800 . ?
C1 C18 1.513(9) . ?
C4 C8 1.449(6) . ?
N15 H15 0.8800 . ?
N15 C90 1.340(8) . ?
N15 C37 1.460(8) . ?
C6 H6A 1.0000 . ?
C6 H6B 1.0000 . ?
C6 C22 1.531(8) . ?
C6 C56 1.514(9) . ?
C6 C22A 1.531(8) . ?
N9 H9 0.8800 . ?
N9 C78 1.462(8) . ?
N9 C110 1.341(8) . ?
N19 H19B 0.8800 . ?
N19 C76 1.342(8) . ?
N19 C47 1.462(8) . ?
O2 H2B 0.8400 . ?
O2 C103 1.47(3) . ?
O9 C64 1.247(8) . ?
O5 H5B 0.8400 . ?
O5 C25 1.37(3) . ?
C10 H10A 0.9800 . ?
C10 H10B 0.9800 . ?
C10 H10C 0.9800 . ?
C10 C32 1.513(9) . ?
C12 C20 1.449(6) . ?
C18 H18 1.0000 . ?
C18 C48 1.531(8) . ?
C24 H24 0.9500 . ?
C24 C14 1.4200 . ?
C24 N11 1.4200 . ?
C14 C84 1.4200 . ?
C14 C90 1.451(6) . ?
C84 H84 0.9500 . ?
C84 N17 1.4200 . ?
N17 N11 1.4200 . ?
C26 H26 0.9500 . ?
C26 C30 1.4200 . ?
C26 N22 1.4200 . ?
C30 C66 1.4200 . ?
C30 C110 1.452(6) . ?
C66 H66 0.9500 . ?
C66 N24 1.4200 . ?
N24 N22 1.4200 . ?
C28 C38 1.451(6) . ?
C32 H32 1.0000 . ?
C32 H32A 1.0000 . ?
C32 C40 1.531(8) . ?
C32 C40A 1.530(8) . ?
C36 C34 1.447(6) . ?
C42 H42 0.9500 . ?
C42 C88 1.3900 . ?
C42 C22 1.3900 . ?
C88 H88 0.9500 . ?
C88 C7 1.3900 . ?
C7 H7A 0.9500 . ?
C7 C60 1.3900 . ?
C60 H60 0.9500 . ?
C60 C74 1.3900 . ?
C74 H74 0.9500 . ?
C74 C22 1.3900 . ?
C46 C62 1.452(6) . ?
C54 H54 0.9500 . ?
C54 C71 1.3900 . ?
C54 C44 1.3900 . ?
C71 H71 0.9500 . ?
C71 C16 1.3900 . ?
C16 H16 0.9500 . ?
C16 C48 1.3900 . ?
C48 C94 1.3900 . ?
C94 H94 0.9500 . ?
C94 C44 1.3900 . ?
C44 H44 0.9500 . ?
C56 H56A 0.9800 . ?
C56 H56B 0.9800 . ?
C56 H56C 0.9800 . ?
N13 H13B 0.8800 . ?
N13 C64 1.341(8) . ?
N13 C57 1.461(8) . ?
C64 C81 1.451(6) . ?
C70 H70 0.9500 . ?
C70 C38 1.4200 . ?
C70 N12 1.4200 . ?
C38 C58 1.4200 . ?
C58 H58 0.9500 . ?
C58 N2 1.4200 . ?
N2 N12 1.4200 . ?
C76 C72 1.452(6) . ?
C78 H78 1.0000 . ?
C78 H78A 1.0000 . ?
C78 C96 1.514(9) . ?
C78 C92 1.531(8) . ?
C78 C92A 1.532(8) . ?
C82 H82A 0.9800 . ?
C82 H82B 0.9800 . ?
C82 H82C 0.9800 . ?
C82 C112 1.513(9) . ?
C96 H96A 0.9800 . ?
C96 H96B 0.9800 . ?
C96 H96C 0.9800 . ?
C112 H112 1.0000 . ?
C112 H11A 1.0000 . ?
C112 C50 1.531(8) . ?
C112 C50A 1.531(8) . ?
C57 H57 1.0000 . ?
C57 C89 1.514(9) . ?
C57 C29 1.533(8) . ?
C17 H17A 0.9800 . ?
C17 H17B 0.9800 . ?
C17 H17C 0.9800 . ?
C17 C37 1.514(9) . ?
C69 H69 0.9500 . ?
C69 C72 1.4200 . ?
C69 N5 1.4200 . ?
C72 C39 1.4200 . ?
C39 H39 0.9500 . ?
C39 N20 1.4200 . ?
N20 N5 1.4200 . ?
C35 H35 0.9500 . ?
C35 N21 1.4200 . ?
C35 C8 1.4200 . ?
N21 N8 1.4200 . ?
N8 C104 1.4200 . ?
C104 H104 0.9500 . ?
C104 C8 1.4200 . ?
C37 H37 1.0000 . ?
C37 H37A 1.0000 . ?
C37 C15 1.532(8) . ?
C37 C15A 1.532(8) . ?
C75 H75 1.0000 . ?
C75 H75A 1.0000 . ?
C75 C79 1.514(9) . ?
C75 C68 1.531(8) . ?
C75 C68A 1.531(8) . ?
C77 H77 0.9500 . ?
C77 C20 1.4200 . ?
C77 N27 1.4200 . ?
C20 C45 1.4200 . ?
C45 H45 0.9500 . ?
C45 N25 1.4200 . ?
N25 N27 1.4200 . ?
C79 H79A 0.9800 . ?
C79 H79B 0.9800 . ?
C79 H79C 0.9800 . ?
C5 H5 0.9500 . ?
C5 C21 1.3900 . ?
C5 C85 1.3900 . ?
C21 H21 0.9500 . ?
C21 C93 1.3900 . ?
C93 H93 0.9500 . ?
C93 C67 1.3900 . ?
C67 H67 0.9500 . ?
C67 C68 1.3900 . ?
C68 C85 1.3900 . ?
C85 H85 0.9500 . ?
C81 C65 1.4200 . ?
C81 C100 1.4200 . ?
C65 H65 0.9500 . ?
C65 N10 1.4200 . ?
N10 N16 1.4200 . ?
N16 C100 1.4200 . ?
C100 H100 0.9500 . ?
C41 H41 0.9500 . ?
C41 N3 1.4200 . ?
C41 C34 1.4200 . ?
N3 N18 1.4200 . ?
N18 C108 1.4200 . ?
C108 H108 0.9500 . ?
C108 C34 1.4200 . ?
C11 H11 0.9500 . ?
C11 C87 1.3900 . ?
C11 C83 1.3900 . ?
C87 H87 0.9500 . ?
C87 C99 1.3900 . ?
C99 H99 0.9500 . ?
C99 C107 1.3900 . ?
C107 H107 0.9500 . ?
C107 C15 1.3900 . ?
C15 C83 1.3900 . ?
C83 H83 0.9500 . ?
C89 H89A 0.9800 . ?
C89 H89B 0.9800 . ?
C89 H89C 0.9800 . ?
C23 H23A 0.9800 . ?
C23 H23B 0.9800 . ?
C23 H23C 0.9800 . ?
C23 C47 1.514(9) . ?
C47 H47 1.0000 . ?
C47 H47A 1.0000 . ?
C47 C86 1.532(8) . ?
C47 C86A 1.531(8) . ?
C95 H95 0.9500 . ?
C95 C73 1.3900 . ?
C95 C31 1.3900 . ?
C73 H73 0.9500 . ?
C73 C19 1.3900 . ?
C19 H19 0.9500 . ?
C19 C50 1.3900 . ?
C50 C61 1.3900 . ?
C61 H61 0.9500 . ?
C61 C31 1.3900 . ?
C31 H31 0.9500 . ?
C3 H3 0.9500 . ?
C3 C91 1.3900 . ?
C3 C43 1.3900 . ?
C91 H91 0.9500 . ?
C91 C59 1.3900 . ?
C59 H59 0.9500 . ?
C59 C29 1.3900 . ?
C29 C106 1.3900 . ?
C106 H106 0.9500 . ?
C106 C43 1.3900 . ?
C43 H43 0.9500 . ?
C97 H97 0.9500 . ?
C97 C102 1.3900 . ?
C97 C63 1.3900 . ?
C102 H102 0.9500 . ?
C102 C52 1.3900 . ?
C52 H52 0.9500 . ?
C52 C40 1.3900 . ?
C40 C51 1.3900 . ?
C51 H51 0.9500 . ?
C51 C63 1.3900 . ?
C63 H63 0.9500 . ?
C49 H49 0.9500 . ?
C49 N26 1.4200 . ?
C49 C62 1.4200 . ?
N26 N23 1.4200 . ?
N23 C98 1.4200 . ?
C98 H98 0.9500 . ?
C98 C62 1.4200 . ?
C25 H25A 0.9900 . ?
C25 H25B 0.9900 . ?
C25 C27 1.50(4) . ?
C101 H101 0.9500 . ?
C101 C105 1.3900 . ?
C101 C2 1.3900 . ?
C105 H105 0.9500 . ?
C105 C9 1.3900 . ?
C9 H9A 0.9500 . ?
C9 C80 1.3900 . ?
C80 H80 0.9500 . ?
C80 C86 1.3900 . ?
C86 C2 1.3900 . ?
C2 H2 0.9500 . ?
C103 H10D 0.9900 . ?
C103 H10E 0.9900 . ?
C103 C55 1.44(3) . ?
C27 H27A 0.9800 . ?
C27 H27B 0.9800 . ?
C27 H27C 0.9800 . ?
C109 H109 0.9500 . ?
C109 C111 1.3900 . ?
C109 C13 1.3900 . ?
C111 H111 0.9500 . ?
C111 C53 1.3900 . ?
C53 H53 0.9500 . ?
C53 C92 1.3900 . ?
C92 C33 1.3900 . ?
C33 H33 0.9500 . ?
C33 C13 1.3900 . ?
C13 H13 0.9500 . ?
C55 H55A 0.9800 . ?
C55 H55B 0.9800 . ?
C55 H55C 0.9800 . ?
C97A H97A 0.9500 . ?
C97A C63A 1.3900 . ?
C97A C113 1.3900 . ?
C63A H63A 0.9500 . ?
C63A C51A 1.3900 . ?
C51A H51A 0.9500 . ?
C51A C40A 1.3900 . ?
C40A C52A 1.3900 . ?
C52A H52A 0.9500 . ?
C52A C113 1.3900 . ?
C113 H113 0.9500 . ?
C1A H1A 0.9500 . ?
C1A C53A 1.3900 . ?
C1A C114 1.3900 . ?
C53A H53A 0.9500 . ?
C53A C92A 1.3900 . ?
C92A C33A 1.3900 . ?
C33A H33A 0.9500 . ?
C33A C13A 1.3900 . ?
C13A H13A 0.9500 . ?
C13A C114 1.3900 . ?
C114 H114 0.9500 . ?
C88A H88A 0.9500 . ?
C88A C7A 1.3900 . ?
C88A C42A 1.3900 . ?
C7A H7AA 0.9500 . ?
C7A C60A 1.3900 . ?
C60A H60A 0.9500 . ?
C60A C74A 1.3900 . ?
C74A H74A 0.9500 . ?
C74A C22A 1.3900 . ?
C22A C42A 1.3900 . ?
C42A H42A 0.9500 . ?
C80A H80A 0.9500 . ?
C80A C86A 1.3900 . ?
C80A C9A 1.3900 . ?
C86A C2A 1.3900 . ?
C2A H2A 0.9500 . ?
C2A C115 1.3900 . ?
C115 H115 0.9500 . ?
C115 C1B 1.3900 . ?
C1B H1B 0.9500 . ?
C1B C9A 1.3900 . ?
C9A H9AA 0.9500 . ?
C116 H116 0.9500 . ?
C116 C15A 1.3900 . ?
C116 C99A 1.3900 . ?
C15A C83A 1.3900 . ?
C83A H83A 0.9500 . ?
C83A C11A 1.3900 . ?
C11A H11B 0.9500 . ?
C11A C87A 1.3900 . ?
C87A H87A 0.9500 . ?
C87A C99A 1.3900 . ?
C99A H99A 0.9500 . ?
C93A H93A 0.9500 . ?
C93A C67A 1.3900 . ?
C93A C21A 1.3900 . ?
C67A H67A 0.9500 . ?
C67A C68A 1.3900 . ?
C68A C85A 1.3900 . ?
C85A H85A 0.9500 . ?
C85A C5A 1.3900 . ?
C5A H5A 0.9500 . ?
C5A C21A 1.3900 . ?
C21A H21A 0.9500 . ?
C95A H95A 0.9500 . ?
C95A C73A 1.3900 . ?
C95A C31A 1.3900 . ?
C73A H73A 0.9500 . ?
C73A C19A 1.3900 . ?
C19A H19A 0.9500 . ?
C19A C50A 1.3900 . ?
C50A C61A 1.3900 . ?
C61A H61A 0.9500 . ?
C61A C31A 1.3900 . ?
C31A H31A 0.9500 . ?

loop_
_geom_angle_atom_site_label_1
_geom_angle_atom_site_label_2
_geom_angle_atom_site_label_3
_geom_angle
_geom_angle_site_symmetry_1
_geom_angle_site_symmetry_3
_geom_angle_publ_flag
N23 Cu1 N17 175.5(5) . . ?
N5 Cu4 N24 174.5(5) . . ?
N16 Cu6 N21 176.4(5) . . ?
N18 Cu8 N20 176.3(5) . . ?
N10 Cu9 N27 174.4(5) . . ?
N11 Cu5 N2 175.9(5) . . ?
N22 Cu3 N3 177.0(5) . . ?
N25 Cu7 N8 174.4(5) . . ?
N26 Cu2 N12 178.9(5) . . ?
C12 N1 H1 120.1 . . ?
C12 N1 C18 119.9(10) . . ?
C18 N1 H1 120.1 . . ?
C28 N4 H4 119.5 . . ?
C28 N4 C32 121.0(10) . . ?
C32 N4 H4 119.5 . . ?
C4 N6 H6 119.7 . . ?
C4 N6 C75 120.7(10) . . ?
C75 N6 H6 119.7 . . ?
C6 N14 H14 119.2 . . ?
C36 N14 H14 119.2 . . ?
C36 N14 C6 121.7(10) . . ?
C46 N7 H7 119.1 . . ?
C46 N7 C112 121.8(11) . . ?
C112 N7 H7 119.1 . . ?
H1C C1 H1D 109.5 . . ?
H1C C1 H1E 109.5 . . ?
H1D C1 H1E 109.5 . . ?
C18 C1 H1C 109.5 . . ?
C18 C1 H1D 109.5 . . ?
C18 C1 H1E 109.5 . . ?
O1 C4 N6 121.3(9) . . ?
O1 C4 C8 120.9(10) . . ?
N6 C4 C8 117.7(9) . . ?
C90 N15 H15 119.3 . . ?
C90 N15 C37 121.4(10) . . ?
C37 N15 H15 119.3 . . ?
N14 C6 H6A 109.7 . . ?
N14 C6 H6B 108.6 . . ?
N14 C6 C22 107(2) . . ?
N14 C6 C56 108.7(11) . . ?
N14 C6 C22A 110.2(12) . . ?
C22 C6 H6A 109.7 . . ?
C56 C6 H6A 109.7 . . ?
C56 C6 H6B 108.6 . . ?
C56 C6 C22 112(3) . . ?
C56 C6 C22A 112.1(13) . . ?
C22A C6 H6B 108.6 . . ?
C78 N9 H9 119.3 . . ?
C110 N9 H9 119.3 . . ?
C110 N9 C78 121.3(10) . . ?
C76 N19 H19B 118.9 . . ?
C76 N19 C47 122.2(11) . . ?
C47 N19 H19B 118.9 . . ?
C103 O2 H2B 109.5 . . ?
C25 O5 H5B 109.5 . . ?
H10A C10 H10B 109.5 . . ?
H10A C10 H10C 109.5 . . ?
H10B C10 H10C 109.5 . . ?
C32 C10 H10A 109.5 . . ?
C32 C10 H10B 109.5 . . ?
C32 C10 H10C 109.5 . . ?
N1 C12 C20 115.0(9) . . ?
O11 C12 N1 122.4(9) . . ?
O11 C12 C20 122.4(10) . . ?
N1 C18 C1 107.6(11) . . ?
N1 C18 H18 108.7 . . ?
N1 C18 C48 110.5(10) . . ?
C1 C18 H18 108.7 . . ?
C1 C18 C48 112.5(11) . . ?
C48 C18 H18 108.7 . . ?
C14 C24 H24 126.0 . . ?
C14 C24 N11 108.0 . . ?
N11 C24 H24 126.0 . . ?
C24 C14 C90 123.5(8) . . ?
C84 C14 C24 108.0 . . ?
C84 C14 C90 128.1(8) . . ?
C14 C84 H84 126.0 . . ?
N17 C84 C14 108.0 . . ?
N17 C84 H84 126.0 . . ?
C84 N17 Cu1 134.0(6) . . ?
C84 N17 N11 108.0 . . ?
N11 N17 Cu1 117.8(6) . . ?
C24 N11 Cu5 130.3(6) . . ?
N17 N11 Cu5 121.7(6) . . ?
N17 N11 C24 108.0 . . ?
C30 C26 H26 126.0 . . ?
N22 C26 H26 126.0 . . ?
N22 C26 C30 108.0 . . ?
C26 C30 C110 126.8(8) . . ?
C66 C30 C26 108.0 . . ?
C66 C30 C110 125.0(8) . . ?
C30 C66 H66 126.0 . . ?
C30 C66 N24 108.0 . . ?
N24 C66 H66 126.0 . . ?
C66 N24 Cu4 132.6(5) . . ?
C66 N24 N22 108.0 . . ?
N22 N24 Cu4 118.0(6) . . ?
C26 N22 Cu3 133.4(5) . . ?
C26 N22 N24 108.0 . . ?
N24 N22 Cu3 118.6(5) . . ?
O4 C28 N4 122.8(9) . . ?
O4 C28 C38 121.3(10) . . ?
N4 C28 C38 115.7(9) . . ?
N4 C32 C10 109.0(11) . . ?
N4 C32 H32 109.7 . . ?
N4 C32 H32A 108.3 . . ?
N4 C32 C40 107.3(17) . . ?
N4 C32 C40A 109.9(14) . . ?
C10 C32 H32 109.7 . . ?
C10 C32 H32A 108.3 . . ?
C10 C32 C40 111(2) . . ?
C10 C32 C40A 112.9(15) . . ?
C40 C32 H32 109.7 . . ?
C40A C32 H32A 108.3 . . ?
O10 C36 N14 121.1(10) . . ?
O10 C36 C34 121.7(10) . . ?
N14 C36 C34 116.5(9) . . ?
C88 C42 H42 120.0 . . ?
C88 C42 C22 120.0 . . ?
C22 C42 H42 120.0 . . ?
C42 C88 H88 120.0 . . ?
C7 C88 C42 120.0 . . ?
C7 C88 H88 120.0 . . ?
C88 C7 H7A 120.0 . . ?
C88 C7 C60 120.0 . . ?
C60 C7 H7A 120.0 . . ?
C7 C60 H60 120.0 . . ?
C7 C60 C74 120.0 . . ?
C74 C60 H60 120.0 . . ?
C60 C74 H74 120.0 . . ?
C60 C74 C22 120.0 . . ?
C22 C74 H74 120.0 . . ?
C42 C22 C6 120(2) . . ?
C74 C22 C6 120(2) . . ?
C74 C22 C42 120.0 . . ?
O8 C46 N7 121.5(10) . . ?
O8 C46 C62 121.9(10) . . ?
N7 C46 C62 116.5(9) . . ?
C71 C54 H54 120.0 . . ?
C71 C54 C44 120.0 . . ?
C44 C54 H54 120.0 . . ?
C54 C71 H71 120.0 . . ?
C16 C71 C54 120.0 . . ?
C16 C71 H71 120.0 . . ?
C71 C16 H16 120.0 . . ?
C48 C16 C71 120.0 . . ?
C48 C16 H16 120.0 . . ?
C16 C48 C18 118.9(9) . . ?
C16 C48 C94 120.0 . . ?
C94 C48 C18 121.0(9) . . ?
C48 C94 H94 120.0 . . ?
C44 C94 C48 120.0 . . ?
C44 C94 H94 120.0 . . ?
C54 C44 H44 120.0 . . ?
C94 C44 C54 120.0 . . ?
C94 C44 H44 120.0 . . ?
C6 C56 H56A 109.5 . . ?
C6 C56 H56B 109.5 . . ?
C6 C56 H56C 109.5 . . ?
H56A C56 H56B 109.5 . . ?
H56A C56 H56C 109.5 . . ?
H56B C56 H56C 109.5 . . ?
C64 N13 H13B 118.3 . . ?
C64 N13 C57 123.5(11) . . ?
C57 N13 H13B 118.3 . . ?
O9 C64 N13 121.9(10) . . ?
O9 C64 C81 121.4(10) . . ?
N13 C64 C81 116.7(9) . . ?
C38 C70 H70 126.0 . . ?
C38 C70 N12 108.0 . . ?
N12 C70 H70 126.0 . . ?
C70 C38 C28 125.8(8) . . ?
C58 C38 C28 125.6(8) . . ?
C58 C38 C70 108.0 . . ?
C38 C58 H58 126.0 . . ?
C38 C58 N2 108.0 . . ?
N2 C58 H58 126.0 . . ?
C58 N2 Cu5 132.3(6) . . ?
N12 N2 Cu5 119.1(6) . . ?
N12 N2 C58 108.0 . . ?
C70 N12 Cu2 133.5(6) . . ?
N2 N12 Cu2 118.4(6) . . ?
N2 N12 C70 108.0 . . ?
O7 C76 N19 122.0(9) . . ?
O7 C76 C72 123.2(10) . . ?
N19 C76 C72 114.7(9) . . ?
N9 C78 H78 109.6 . . ?
N9 C78 H78A 107.7 . . ?
N9 C78 C96 108.7(11) . . ?
N9 C78 C92 108(2) . . ?
N9 C78 C92A 110.3(19) . . ?
C96 C78 H78 109.6 . . ?
C96 C78 H78A 107.7 . . ?
C96 C78 C92 112(2) . . ?
C96 C78 C92A 114.7(19) . . ?
C92 C78 H78 109.6 . . ?
C92A C78 H78A 107.7 . . ?
H82A C82 H82B 109.5 . . ?
H82A C82 H82C 109.5 . . ?
H82B C82 H82C 109.5 . . ?
C112 C82 H82A 109.5 . . ?
C112 C82 H82B 109.5 . . ?
C112 C82 H82C 109.5 . . ?
O6 C90 N15 122.5(9) . . ?
O6 C90 C14 121.1(9) . . ?
N15 C90 C14 116.4(9) . . ?
C78 C96 H96A 109.5 . . ?
C78 C96 H96B 109.5 . . ?
C78 C96 H96C 109.5 . . ?
H96A C96 H96B 109.5 . . ?
H96A C96 H96C 109.5 . . ?
H96B C96 H96C 109.5 . . ?
O3 C110 N9 123.7(9) . . ?
O3 C110 C30 121.3(10) . . ?
N9 C110 C30 115.0(9) . . ?
N7 C112 C82 109.8(11) . . ?
N7 C112 H112 108.6 . . ?
N7 C112 H11A 107.2 . . ?
N7 C112 C50 109.1(18) . . ?
N7 C112 C50A 113(3) . . ?
C82 C112 H112 108.6 . . ?
C82 C112 H11A 107.2 . . ?
C82 C112 C50 112(2) . . ?
C82 C112 C50A 112(5) . . ?
C50 C112 H112 108.6 . . ?
C50A C112 H11A 107.2 . . ?
N13 C57 H57 107.6 . . ?
N13 C57 C89 109.1(11) . . ?
N13 C57 C29 111.2(10) . . ?
C89 C57 H57 107.6 . . ?
C89 C57 C29 113.5(13) . . ?
C29 C57 H57 107.6 . . ?
H17A C17 H17B 109.5 . . ?
H17A C17 H17C 109.5 . . ?
H17B C17 H17C 109.5 . . ?
C37 C17 H17A 109.5 . . ?
C37 C17 H17B 109.5 . . ?
C37 C17 H17C 109.5 . . ?
C72 C69 H69 126.0 . . ?
N5 C69 H69 126.0 . . ?
N5 C69 C72 108.0 . . ?
C69 C72 C76 123.6(8) . . ?
C69 C72 C39 108.0 . . ?
C39 C72 C76 127.7(8) . . ?
C72 C39 H39 126.0 . . ?
N20 C39 C72 108.0 . . ?
N20 C39 H39 126.0 . . ?
C39 N20 Cu8 132.2(6) . . ?
C39 N20 N5 108.0 . . ?
N5 N20 Cu8 119.0(5) . . ?
C69 N5 Cu4 131.2(5) . . ?
C69 N5 N20 108.0 . . ?
N20 N5 Cu4 120.8(5) . . ?
N21 C35 H35 126.0 . . ?
N21 C35 C8 108.0 . . ?
C8 C35 H35 126.0 . . ?
C35 N21 Cu6 132.5(6) . . ?
C35 N21 N8 108.0 . . ?
N8 N21 Cu6 118.6(6) . . ?
N21 N8 Cu7 121.9(6) . . ?
C104 N8 Cu7 129.3(6) . . ?
C104 N8 N21 108.0 . . ?
N8 C104 H104 126.0 . . ?
C8 C104 N8 108.0 . . ?
C8 C104 H104 126.0 . . ?
C35 C8 C4 123.8(7) . . ?
C104 C8 C4 127.6(8) . . ?
C104 C8 C35 108.0 . . ?
N15 C37 C17 109.5(10) . . ?
N15 C37 H37 107.8 . . ?
N15 C37 H37A 109.6 . . ?
N15 C37 C15 112(2) . . ?
N15 C37 C15A 107(3) . . ?
C17 C37 H37 107.8 . . ?
C17 C37 H37A 109.6 . . ?
C17 C37 C15 111(3) . . ?
C17 C37 C15A 112(3) . . ?
C15 C37 H37 107.8 . . ?
C15A C37 H37A 109.6 . . ?
N6 C75 H75 109.1 . . ?
N6 C75 H75A 107.0 . . ?
N6 C75 C79 108.5(12) . . ?
N6 C75 C68 109.9(15) . . ?
N6 C75 C68A 114(3) . . ?
C79 C75 H75 109.1 . . ?
C79 C75 H75A 107.0 . . ?
C79 C75 C68 111.0(19) . . ?
C79 C75 C68A 113(4) . . ?
C68 C75 H75 109.1 . . ?
C68A C75 H75A 107.0 . . ?
C20 C77 H77 126.0 . . ?
N27 C77 H77 126.0 . . ?
N27 C77 C20 108.0 . . ?
C77 C20 C12 124.3(8) . . ?
C45 C20 C12 127.3(8) . . ?
C45 C20 C77 108.0 . . ?
C20 C45 H45 126.0 . . ?
C20 C45 N25 108.0 . . ?
N25 C45 H45 126.0 . . ?
C45 N25 Cu7 133.8(6) . . ?
N27 N25 Cu7 117.7(6) . . ?
N27 N25 C45 108.0 . . ?
C77 N27 Cu9 130.0(6) . . ?
N25 N27 Cu9 122.0(6) . . ?
N25 N27 C77 108.0 . . ?
C75 C79 H79A 109.5 . . ?
C75 C79 H79B 109.5 . . ?
C75 C79 H79C 109.5 . . ?
H79A C79 H79B 109.5 . . ?
H79A C79 H79C 109.5 . . ?
H79B C79 H79C 109.5 . . ?
C21 C5 H5 120.0 . . ?
C21 C5 C85 120.0 . . ?
C85 C5 H5 120.0 . . ?
C5 C21 H21 120.0 . . ?
C5 C21 C93 120.0 . . ?
C93 C21 H21 120.0 . . ?
C21 C93 H93 120.0 . . ?
C67 C93 C21 120.0 . . ?
C67 C93 H93 120.0 . . ?
C93 C67 H67 120.0 . . ?
C93 C67 C68 120.0 . . ?
C68 C67 H67 120.0 . . ?
C67 C68 C75 118.2(12) . . ?
C85 C68 C75 121.8(12) . . ?
C85 C68 C67 120.0 . . ?
C5 C85 H85 120.0 . . ?
C68 C85 C5 120.0 . . ?
C68 C85 H85 120.0 . . ?
C65 C81 C64 124.4(8) . . ?
C100 C81 C64 127.4(8) . . ?
C100 C81 C65 108.0 . . ?
C81 C65 H65 126.0 . . ?
N10 C65 C81 108.0 . . ?
N10 C65 H65 126.0 . . ?
C65 N10 Cu9 133.1(6) . . ?
C65 N10 N16 108.0 . . ?
N16 N10 Cu9 117.0(6) . . ?
N10 N16 Cu6 120.2(6) . . ?
C100 N16 Cu6 131.0(6) . . ?
C100 N16 N10 108.0 . . ?
C81 C100 N16 108.0 . . ?
C81 C100 H100 126.0 . . ?
N16 C100 H100 126.0 . . ?
N3 C41 H41 126.0 . . ?
C34 C41 H41 126.0 . . ?
C34 C41 N3 108.0 . . ?
C41 N3 Cu3 130.5(6) . . ?
C41 N3 N18 108.0 . . ?
N18 N3 Cu3 119.7(6) . . ?
N3 N18 Cu8 120.4(6) . . ?
C108 N18 Cu8 131.6(6) . . ?
C108 N18 N3 108.0 . . ?
N18 C108 H108 126.0 . . ?
C34 C108 N18 108.0 . . ?
C34 C108 H108 126.0 . . ?
C41 C34 C36 124.4(8) . . ?
C108 C34 C36 127.3(8) . . ?
C108 C34 C41 108.0 . . ?
C87 C11 H11 120.0 . . ?
C87 C11 C83 120.0 . . ?
C83 C11 H11 120.0 . . ?
C11 C87 H87 120.0 . . ?
C99 C87 C11 120.0 . . ?
C99 C87 H87 120.0 . . ?
C87 C99 H99 120.0 . . ?
C87 C99 C107 120.0 . . ?
C107 C99 H99 120.0 . . ?
C99 C107 H107 120.0 . . ?
C99 C107 C15 120.0 . . ?
C15 C107 H107 120.0 . . ?
C107 C15 C37 119.1(14) . . ?
C83 C15 C37 120.8(14) . . ?
C83 C15 C107 120.0 . . ?
C11 C83 H83 120.0 . . ?
C15 C83 C11 120.0 . . ?
C15 C83 H83 120.0 . . ?
C57 C89 H89A 109.5 . . ?
C57 C89 H89B 109.5 . . ?
C57 C89 H89C 109.5 . . ?
H89A C89 H89B 109.5 . . ?
H89A C89 H89C 109.5 . . ?
H89B C89 H89C 109.5 . . ?
H23A C23 H23B 109.5 . . ?
H23A C23 H23C 109.5 . . ?
H23B C23 H23C 109.5 . . ?
C47 C23 H23A 109.5 . . ?
C47 C23 H23B 109.5 . . ?
C47 C23 H23C 109.5 . . ?
N19 C47 C23 109.2(12) . . ?
N19 C47 H47 107.4 . . ?
N19 C47 H47A 109.3 . . ?
N19 C47 C86 110.4(18) . . ?
N19 C47 C86A 111(3) . . ?
C23 C47 H47 107.4 . . ?
C23 C47 H47A 109.3 . . ?
C23 C47 C86 115(2) . . ?
C23 C47 C86A 109(3) . . ?
C86 C47 H47 107.4 . . ?
C86A C47 H47A 109.3 . . ?
C73 C95 H95 120.0 . . ?
C73 C95 C31 120.0 . . ?
C31 C95 H95 120.0 . . ?
C95 C73 H73 120.0 . . ?
C19 C73 C95 120.0 . . ?
C19 C73 H73 120.0 . . ?
C73 C19 H19 120.0 . . ?
C73 C19 C50 120.0 . . ?
C50 C19 H19 120.0 . . ?
C19 C50 C112 119.3(12) . . ?
C19 C50 C61 120.0 . . ?
C61 C50 C112 120.7(12) . . ?
C50 C61 H61 120.0 . . ?
C50 C61 C31 120.0 . . ?
C31 C61 H61 120.0 . . ?
C95 C31 H31 120.0 . . ?
C61 C31 C95 120.0 . . ?
C61 C31 H31 120.0 . . ?
C91 C3 H3 120.0 . . ?
C91 C3 C43 120.0 . . ?
C43 C3 H3 120.0 . . ?
C3 C91 H91 120.0 . . ?
C3 C91 C59 120.0 . . ?
C59 C91 H91 120.0 . . ?
C91 C59 H59 120.0 . . ?
C29 C59 C91 120.0 . . ?
C29 C59 H59 120.0 . . ?
C59 C29 C57 122.3(8) . . ?
C59 C29 C106 120.0 . . ?
C106 C29 C57 117.6(8) . . ?
C29 C106 H106 120.0 . . ?
C43 C106 C29 120.0 . . ?
C43 C106 H106 120.0 . . ?
C3 C43 H43 120.0 . . ?
C106 C43 C3 120.0 . . ?
C106 C43 H43 120.0 . . ?
C102 C97 H97 120.0 . . ?
C102 C97 C63 120.0 . . ?
C63 C97 H97 120.0 . . ?
C97 C102 H102 120.0 . . ?
C52 C102 C97 120.0 . . ?
C52 C102 H102 120.0 . . ?
C102 C52 H52 120.0 . . ?
C102 C52 C40 120.0 . . ?
C40 C52 H52 120.0 . . ?
C52 C40 C32 122.2(19) . . ?
C51 C40 C32 117.6(19) . . ?
C51 C40 C52 120.0 . . ?
C40 C51 H51 120.0 . . ?
C40 C51 C63 120.0 . . ?
C63 C51 H51 120.0 . . ?
C97 C63 H63 120.0 . . ?
C51 C63 C97 120.0 . . ?
C51 C63 H63 120.0 . . ?
N26 C49 H49 126.0 . . ?
N26 C49 C62 108.0 . . ?
C62 C49 H49 126.0 . . ?
C49 N26 Cu2 130.7(6) . . ?
C49 N26 N23 108.0 . . ?
N23 N26 Cu2 120.9(6) . . ?
N26 N23 Cu1 120.2(6) . . ?
C98 N23 Cu1 131.5(6) . . ?
C98 N23 N26 108.0 . . ?
N23 C98 H98 126.0 . . ?
C62 C98 N23 108.0 . . ?
C62 C98 H98 126.0 . . ?
C49 C62 C46 125.2(8) . . ?
C98 C62 C46 126.8(8) . . ?
C98 C62 C49 108.0 . . ?
O5 C25 H25A 108.8 . . ?
O5 C25 H25B 108.8 . . ?
O5 C25 C27 114(2) . . ?
H25A C25 H25B 107.7 . . ?
C27 C25 H25A 108.8 . . ?
C27 C25 H25B 108.8 . . ?
C105 C101 H101 120.0 . . ?
C105 C101 C2 120.0 . . ?
C2 C101 H101 120.0 . . ?
C101 C105 H105 120.0 . . ?
C9 C105 C101 120.0 . . ?
C9 C105 H105 120.0 . . ?
C105 C9 H9A 120.0 . . ?
C105 C9 C80 120.0 . . ?
C80 C9 H9A 120.0 . . ?
C9 C80 H80 120.0 . . ?
C86 C80 C9 120.0 . . ?
C86 C80 H80 120.0 . . ?
C80 C86 C47 119.3(14) . . ?
C80 C86 C2 120.0 . . ?
C2 C86 C47 120.7(14) . . ?
C101 C2 H2 120.0 . . ?
C86 C2 C101 120.0 . . ?
C86 C2 H2 120.0 . . ?
O2 C103 H10D 108.8 . . ?
O2 C103 H10E 108.8 . . ?
H10D C103 H10E 107.7 . . ?
C55 C103 O2 114(2) . . ?
C55 C103 H10D 108.8 . . ?
C55 C103 H10E 108.8 . . ?
C25 C27 H27A 109.5 . . ?
C25 C27 H27B 109.5 . . ?
C25 C27 H27C 109.5 . . ?
H27A C27 H27B 109.5 . . ?
H27A C27 H27C 109.5 . . ?
H27B C27 H27C 109.5 . . ?
C111 C109 H109 120.0 . . ?
C111 C109 C13 120.0 . . ?
C13 C109 H109 120.0 . . ?
C109 C111 H111 120.0 . . ?
C53 C111 C109 120.0 . . ?
C53 C111 H111 120.0 . . ?
C111 C53 H53 120.0 . . ?
C92 C53 C111 120.0 . . ?
C92 C53 H53 120.0 . . ?
C53 C92 C78 119.9(17) . . ?
C53 C92 C33 120.0 . . ?
C33 C92 C78 120.0(17) . . ?
C92 C33 H33 120.0 . . ?
C13 C33 C92 120.0 . . ?
C13 C33 H33 120.0 . . ?
C109 C13 H13 120.0 . . ?
C33 C13 C109 120.0 . . ?
C33 C13 H13 120.0 . . ?
C103 C55 H55A 109.5 . . ?
C103 C55 H55B 109.5 . . ?
C103 C55 H55C 109.5 . . ?
H55A C55 H55B 109.5 . . ?
H55A C55 H55C 109.5 . . ?
H55B C55 H55C 109.5 . . ?
C63A C97A H97A 120.0 . . ?
C63A C97A C113 120.0 . . ?
C113 C97A H97A 120.0 . . ?
C97A C63A H63A 120.0 . . ?
C51A C63A C97A 120.0 . . ?
C51A C63A H63A 120.0 . . ?
C63A C51A H51A 120.0 . . ?
C63A C51A C40A 120.0 . . ?
C40A C51A H51A 120.0 . . ?
C51A C40A C32 117.6(14) . . ?
C51A C40A C52A 120.0 . . ?
C52A C40A C32 122.4(14) . . ?
C40A C52A H52A 120.0 . . ?
C113 C52A C40A 120.0 . . ?
C113 C52A H52A 120.0 . . ?
C97A C113 H113 120.0 . . ?
C52A C113 C97A 120.0 . . ?
C52A C113 H113 120.0 . . ?
C53A C1A H1A 120.0 . . ?
C53A C1A C114 120.0 . . ?
C114 C1A H1A 120.0 . . ?
C1A C53A H53A 120.0 . . ?
C92A C53A C1A 120.0 . . ?
C92A C53A H53A 120.0 . . ?
C53A C92A C78 121.6(16) . . ?
C53A C92A C33A 120.0 . . ?
C33A C92A C78 118.3(16) . . ?
C92A C33A H33A 120.0 . . ?
C13A C33A C92A 120.0 . . ?
C13A C33A H33A 120.0 . . ?
C33A C13A H13A 120.0 . . ?
C33A C13A C114 120.0 . . ?
C114 C13A H13A 120.0 . . ?
C1A C114 H114 120.0 . . ?
C13A C114 C1A 120.0 . . ?
C13A C114 H114 120.0 . . ?
C7A C88A H88A 120.0 . . ?
C7A C88A C42A 120.0 . . ?
C42A C88A H88A 120.0 . . ?
C88A C7A H7AA 120.0 . . ?
C88A C7A C60A 120.0 . . ?
C60A C7A H7AA 120.0 . . ?
C7A C60A H60A 120.0 . . ?
C7A C60A C74A 120.0 . . ?
C74A C60A H60A 120.0 . . ?
C60A C74A H74A 120.0 . . ?
C22A C74A C60A 120.0 . . ?
C22A C74A H74A 120.0 . . ?
C74A C22A C6 119.4(11) . . ?
C74A C22A C42A 120.0 . . ?
C42A C22A C6 120.6(11) . . ?
C88A C42A H42A 120.0 . . ?
C22A C42A C88A 120.0 . . ?
C22A C42A H42A 120.0 . . ?
C86A C80A H80A 120.0 . . ?
C86A C80A C9A 120.0 . . ?
C9A C80A H80A 120.0 . . ?
C80A C86A C47 121(2) . . ?
C2A C86A C47 119(2) . . ?
C2A C86A C80A 120.0 . . ?
C86A C2A H2A 120.0 . . ?
C86A C2A C115 120.0 . . ?
C115 C2A H2A 120.0 . . ?
C2A C115 H115 120.0 . . ?
C1B C115 C2A 120.0 . . ?
C1B C115 H115 120.0 . . ?
C115 C1B H1B 120.0 . . ?
C9A C1B C115 120.0 . . ?
C9A C1B H1B 120.0 . . ?
C80A C9A H9AA 120.0 . . ?
C1B C9A C80A 120.0 . . ?
C1B C9A H9AA 120.0 . . ?
C15A C116 H116 120.0 . . ?
C15A C116 C99A 120.0 . . ?
C99A C116 H116 120.0 . . ?
C116 C15A C37 119.3(19) . . ?
C116 C15A C83A 120.0 . . ?
C83A C15A C37 120.6(19) . . ?
C15A C83A H83A 120.0 . . ?
C11A C83A C15A 120.0 . . ?
C11A C83A H83A 120.0 . . ?
C83A C11A H11B 120.0 . . ?
C83A C11A C87A 120.0 . . ?
C87A C11A H11B 120.0 . . ?
C11A C87A H87A 120.0 . . ?
C99A C87A C11A 120.0 . . ?
C99A C87A H87A 120.0 . . ?
C116 C99A H99A 120.0 . . ?
C87A C99A C116 120.0 . . ?
C87A C99A H99A 120.0 . . ?
C67A C93A H93A 120.0 . . ?
C67A C93A C21A 120.0 . . ?
C21A C93A H93A 120.0 . . ?
C93A C67A H67A 120.0 . . ?
C68A C67A C93A 120.0 . . ?
C68A C67A H67A 120.0 . . ?
C67A C68A C75 118(2) . . ?
C85A C68A C75 122(2) . . ?
C85A C68A C67A 120.0 . . ?
C68A C85A H85A 120.0 . . ?
C68A C85A C5A 120.00(5) . . ?
C5A C85A H85A 120.0 . . ?
C85A C5A H5A 120.0 . . ?
C21A C5A C85A 120.0 . . ?
C21A C5A H5A 120.0 . . ?
C93A C21A H21A 120.0 . . ?
C5A C21A C93A 120.0 . . ?
C5A C21A H21A 120.0 . . ?
C73A C95A H95A 120.0 . . ?
C73A C95A C31A 120.0 . . ?
C31A C95A H95A 120.0 . . ?
C95A C73A H73A 120.0 . . ?
C19A C73A C95A 120.0 . . ?
C19A C73A H73A 120.0 . . ?
C73A C19A H19A 120.0 . . ?
C73A C19A C50A 120.0 . . ?
C50A C19A H19A 120.0 . . ?
C19A C50A C112 120(2) . . ?
C61A C50A C112 120(2) . . ?
C61A C50A C19A 120.0 . . ?
C50A C61A H61A 120.0 . . ?
C50A C61A C31A 120.0 . . ?
C31A C61A H61A 120.0 . . ?
C95A C31A H31A 120.0 . . ?
C61A C31A C95A 120.0 . . ?
C61A C31A H31A 120.0 . . ?

loop_
_geom_torsion_atom_site_label_1
_geom_torsion_atom_site_label_2
_geom_torsion_atom_site_label_3
_geom_torsion_atom_site_label_4
_geom_torsion
_geom_torsion_site_symmetry_1
_geom_torsion_site_symmetry_2
_geom_torsion_site_symmetry_3
_geom_torsion_site_symmetry_4
_geom_torsion_publ_flag
Cu1 N17 N11 Cu5 -6.7(9) . . . . ?
Cu1 N17 N11 C24 175.6(8) . . . . ?
Cu1 N23 C98 C62 174.1(10) . . . . ?
Cu4 N24 N22 Cu3 -12.4(8) . . . . ?
Cu4 N24 N22 C26 168.1(8) . . . . ?
Cu6 N21 N8 Cu7 -0.4(9) . . . . ?
Cu6 N21 N8 C104 170.3(8) . . . . ?
Cu6 N16 C100 C81 169.3(10) . . . . ?
Cu8 N20 N5 Cu4 -7.3(9) . . . . ?
Cu8 N20 N5 C69 171.0(8) . . . . ?
Cu8 N18 C108 C34 178.9(9) . . . . ?
Cu9 N10 N16 Cu6 -4.3(9) . . . . ?
Cu9 N10 N16 C100 166.4(8) . . . . ?
Cu5 N2 N12 Cu2 -4.6(9) . . . . ?
Cu5 N2 N12 C70 172.0(8) . . . . ?
Cu3 N3 N18 Cu8 -12.9(9) . . . . ?
Cu3 N3 N18 C108 166.2(8) . . . . ?
Cu7 N8 C104 C8 169.8(9) . . . . ?
Cu7 N25 N27 Cu9 -5.5(9) . . . . ?
Cu7 N25 N27 C77 173.6(8) . . . . ?
Cu2 N26 N23 Cu1 -1.3(9) . . . . ?
Cu2 N26 N23 C98 173.6(9) . . . . ?
O1 C4 C8 C35 -10(2) . . . . ?
O1 C4 C8 C104 159.1(12) . . . . ?
O4 C28 C38 C70 140.4(13) . . . . ?
O4 C28 C38 C58 -29(2) . . . . ?
N1 C12 C20 C77 -37.4(18) . . . . ?
N1 C12 C20 C45 150.7(11) . . . . ?
N1 C18 C48 C16 146.6(10) . . . . ?
N1 C18 C48 C94 -36.3(14) . . . . ?
O8 C46 C62 C49 -29(2) . . . . ?
O8 C46 C62 C98 149.2(13) . . . . ?
O10 C36 C34 C41 -35(2) . . . . ?
O10 C36 C34 C108 137.6(14) . . . . ?
N4 C28 C38 C70 -35(2) . . . . ?
N4 C28 C38 C58 155.4(12) . . . . ?
N4 C32 C40 C52 -44(3) . . . . ?
N4 C32 C40 C51 142(3) . . . . ?
N4 C32 C40A C51A 120.8(19) . . . . ?
N4 C32 C40A C52A -58(2) . . . . ?
O11 C12 C20 C77 137.7(13) . . . . ?
O11 C12 C20 C45 -34(2) . . . . ?
N6 C4 C8 C35 171.6(11) . . . . ?
N6 C4 C8 C104 -19(2) . . . . ?
N6 C75 C68 C67 138.3(15) . . . . ?
N6 C75 C68 C85 -43(3) . . . . ?
N6 C75 C68A C67A 141(3) . . . . ?
N6 C75 C68A C85A -42(6) . . . . ?
O7 C76 C72 C69 138.0(15) . . . . ?
O7 C76 C72 C39 -31(2) . . . . ?
N14 C6 C22 C42 145(5) . . . . ?
N14 C6 C22 C74 -36(5) . . . . ?
N14 C6 C22A C74A -53(2) . . . . ?
N14 C6 C22A C42A 125(2) . . . . ?
N14 C36 C34 C41 153.9(12) . . . . ?
N14 C36 C34 C108 -33(2) . . . . ?
N7 C46 C62 C49 153.5(12) . . . . ?
N7 C46 C62 C98 -28.8(19) . . . . ?
N7 C112 C50 C19 -38(3) . . . . ?
N7 C112 C50 C61 140.0(17) . . . . ?
N7 C112 C50A C19A -47(7) . . . . ?
N7 C112 C50A C61A 136(3) . . . . ?
C1 C18 C48 C16 -93.2(14) . . . . ?
C1 C18 C48 C94 84.0(14) . . . . ?
C4 N6 C75 C79 154.7(15) . . . . ?
C4 N6 C75 C68 -84(2) . . . . ?
C4 N6 C75 C68A -78(4) . . . . ?
N15 C37 C15 C107 135.6(19) . . . . ?
N15 C37 C15 C83 -41(3) . . . . ?
N15 C37 C15A C116 136(3) . . . . ?
N15 C37 C15A C83A -41(4) . . . . ?
C6 N14 C36 O10 -7(2) . . . . ?
C6 N14 C36 C34 163.7(12) . . . . ?
C6 C22A C42A C88A -177.9(19) . . . . ?
N9 C78 C92 C53 -68(3) . . . . ?
N9 C78 C92 C33 109(2) . . . . ?
N9 C78 C92A C53A -61(3) . . . . ?
N9 C78 C92A C33A 115(2) . . . . ?
N19 C76 C72 C69 -39(2) . . . . ?
N19 C76 C72 C39 151.7(13) . . . . ?
N19 C47 C86 C80 132.5(17) . . . . ?
N19 C47 C86 C2 -48(3) . . . . ?
N19 C47 C86A C80A 129(3) . . . . ?
N19 C47 C86A C2A -48(5) . . . . ?
O9 C64 C81 C65 -19(2) . . . . ?
O9 C64 C81 C100 155.2(13) . . . . ?
C10 C32 C40 C52 75(3) . . . . ?
C10 C32 C40 C51 -99(3) . . . . ?
C10 C32 C40A C51A -117.3(19) . . . . ?
C10 C32 C40A C52A 64(2) . . . . ?
C12 N1 C18 C1 165.0(14) . . . . ?
C12 N1 C18 C48 -71.9(17) . . . . ?
C12 C20 C45 N25 172.9(13) . . . . ?
C18 N1 C12 O11 -15(2) . . . . ?
C18 N1 C12 C20 160.0(12) . . . . ?
C18 C48 C94 C44 -177.1(12) . . . . ?
C24 C14 C84 N17 0.0 . . . . ?
C24 C14 C90 O6 144.2(13) . . . . ?
C24 C14 C90 N15 -35.1(18) . . . . ?
C14 C24 N11 Cu5 -177.4(9) . . . . ?
C14 C24 N11 N17 0.0 . . . . ?
C14 C84 N17 Cu1 -174.6(10) . . . . ?
C14 C84 N17 N11 0.0 . . . . ?
C84 C14 C90 O6 -28(2) . . . . ?
C84 C14 C90 N15 152.6(11) . . . . ?
C84 N17 N11 Cu5 177.6(8) . . . . ?
C84 N17 N11 C24 0.0 . . . . ?
N11 C24 C14 C84 0.0 . . . . ?
N11 C24 C14 C90 -173.7(12) . . . . ?
C26 C30 C66 N24 0.0 . . . . ?
C26 C30 C110 O3 136.3(14) . . . . ?
C26 C30 C110 N9 -42.0(19) . . . . ?
C30 C26 N22 Cu3 -179.4(10) . . . . ?
C30 C26 N22 N24 0.0 . . . . ?
C30 C66 N24 Cu4 -165.6(10) . . . . ?
C30 C66 N24 N22 0.0 . . . . ?
C66 C30 C110 O3 -38(2) . . . . ?
C66 C30 C110 N9 143.9(12) . . . . ?
C66 N24 N22 Cu3 179.5(8) . . . . ?
C66 N24 N22 C26 0.0 . . . . ?
N22 C26 C30 C66 0.0 . . . . ?
N22 C26 C30 C110 -174.9(13) . . . . ?
C28 N4 C32 C10 156.7(15) . . . . ?
C28 N4 C32 C40 -83(2) . . . . ?
C28 N4 C32 C40A -79(2) . . . . ?
C28 C38 C58 N2 171.3(13) . . . . ?
C32 N4 C28 O4 -6(3) . . . . ?
C32 N4 C28 C38 169.0(12) . . . . ?
C32 C40 C51 C63 175(4) . . . . ?
C32 C40A C52A C113 179(2) . . . . ?
C36 N14 C6 C22 -73(3) . . . . ?
C36 N14 C6 C56 166.3(14) . . . . ?
C36 N14 C6 C22A -70.5(18) . . . . ?
C42 C88 C7 C60 0.0 . . . . ?
C88 C42 C22 C6 178(6) . . . . ?
C88 C42 C22 C74 0.0 . . . . ?
C88 C7 C60 C74 0.0 . . . . ?
C7 C60 C74 C22 0.0 . . . . ?
C60 C74 C22 C6 -178(6) . . . . ?
C60 C74 C22 C42 0.0 . . . . ?
C22 C42 C88 C7 0.0 . . . . ?
C46 N7 C112 C82 163.6(15) . . . . ?
C46 N7 C112 C50 -73(2) . . . . ?
C46 N7 C112 C50A -70(4) . . . . ?
C54 C71 C16 C48 0.0 . . . . ?
C71 C54 C44 C94 0.0 . . . . ?
C71 C16 C48 C18 177.2(12) . . . . ?
C71 C16 C48 C94 0.0 . . . . ?
C16 C48 C94 C44 0.0 . . . . ?
C48 C94 C44 C54 0.0 . . . . ?
C44 C54 C71 C16 0.0 . . . . ?
C56 C6 C22 C42 -96(5) . . . . ?
C56 C6 C22 C74 83(5) . . . . ?
C56 C6 C22A C74A 69(2) . . . . ?
C56 C6 C22A C42A -113(2) . . . . ?
N13 C64 C81 C65 163.7(12) . . . . ?
N13 C64 C81 C100 -22(2) . . . . ?
N13 C57 C29 C59 -14.7(16) . . . . ?
N13 C57 C29 C106 167.7(10) . . . . ?
C64 N13 C57 C89 150.5(17) . . . . ?
C64 N13 C57 C29 -83.6(19) . . . . ?
C64 C81 C65 N10 175.2(13) . . . . ?
C64 C81 C100 N16 -175.1(13) . . . . ?
C70 C38 C58 N2 0.0 . . . . ?
C38 C70 N12 Cu2 175.9(10) . . . . ?
C38 C70 N12 N2 0.0 . . . . ?
C38 C58 N2 Cu5 -170.6(10) . . . . ?
C38 C58 N2 N12 0.0 . . . . ?
C58 N2 N12 Cu2 -176.7(8) . . . . ?
C58 N2 N12 C70 0.0 . . . . ?
N12 C70 C38 C28 -171.3(13) . . . . ?
N12 C70 C38 C58 0.0 . . . . ?
C76 N19 C47 C23 166.6(17) . . . . ?
C76 N19 C47 C86 -67(3) . . . . ?
C76 N19 C47 C86A -73(3) . . . . ?
C76 C72 C39 N20 170.5(14) . . . . ?
C78 N9 C110 O3 -7(3) . . . . ?
C78 N9 C110 C30 171.4(12) . . . . ?
C78 C92 C33 C13 -177(4) . . . . ?
C78 C92A C33A C13A -176(3) . . . . ?
C82 C112 C50 C19 83(3) . . . . ?
C82 C112 C50 C61 -98(2) . . . . ?
C82 C112 C50A C19A 78(6) . . . . ?
C82 C112 C50A C61A -100(4) . . . . ?
C90 N15 C37 C17 157.9(15) . . . . ?
C90 N15 C37 C15 -78(3) . . . . ?
C90 N15 C37 C15A -81(3) . . . . ?
C90 C14 C84 N17 173.3(13) . . . . ?
C96 C78 C92 C53 52(3) . . . . ?
C96 C78 C92 C33 -131(2) . . . . ?
C96 C78 C92A C53A 62(3) . . . . ?
C96 C78 C92A C33A -122(2) . . . . ?
C110 N9 C78 C96 152.4(17) . . . . ?
C110 N9 C78 C92 -86(2) . . . . ?
C110 N9 C78 C92A -81(2) . . . . ?
C110 C30 C66 N24 175.0(12) . . . . ?
C112 N7 C46 O8 -9(2) . . . . ?
C112 N7 C46 C62 168.6(12) . . . . ?
C112 C50 C61 C31 -178(3) . . . . ?
C112 C50A C61A C31A 178(8) . . . . ?
C57 N13 C64 O9 -2(3) . . . . ?
C57 N13 C64 C81 175.5(13) . . . . ?
C57 C29 C106 C43 177.6(12) . . . . ?
C17 C37 C15 C107 -101(2) . . . . ?
C17 C37 C15 C83 82(3) . . . . ?
C17 C37 C15A C116 -104(3) . . . . ?
C17 C37 C15A C83A 79(4) . . . . ?
C69 C72 C39 N20 0.0 . . . . ?
C72 C69 N5 Cu4 178.1(9) . . . . ?
C72 C69 N5 N20 0.0 . . . . ?
C72 C39 N20 Cu8 -169.4(10) . . . . ?
C72 C39 N20 N5 0.0 . . . . ?
C39 N20 N5 Cu4 -178.3(8) . . . . ?
C39 N20 N5 C69 0.0 . . . . ?
N5 C69 C72 C76 -170.9(13) . . . . ?
N5 C69 C72 C39 0.0 . . . . ?
C35 N21 N8 Cu7 -170.7(8) . . . . ?
C35 N21 N8 C104 0.0 . . . . ?
N21 C35 C8 C4 171.3(13) . . . . ?
N21 C35 C8 C104 0.0 . . . . ?
N21 N8 C104 C8 0.0 . . . . ?
N8 C104 C8 C4 -170.9(14) . . . . ?
N8 C104 C8 C35 0.0 . . . . ?
C8 C35 N21 Cu6 -168.5(9) . . . . ?
C8 C35 N21 N8 0.0 . . . . ?
C37 N15 C90 O6 -20(2) . . . . ?
C37 N15 C90 C14 158.9(12) . . . . ?
C37 C15 C83 C11 177(4) . . . . ?
C37 C15A C83A C11A 177(6) . . . . ?
C75 N6 C4 O1 -8(2) . . . . ?
C75 N6 C4 C8 169.7(12) . . . . ?
C75 C68 C85 C5 -178(3) . . . . ?
C75 C68A C85A C5A -177(7) . . . . ?
C77 C20 C45 N25 0.0 . . . . ?
C20 C77 N27 Cu9 179.1(10) . . . . ?
C20 C77 N27 N25 0.0 . . . . ?
C20 C45 N25 Cu7 -172.2(10) . . . . ?
C20 C45 N25 N27 0.0 . . . . ?
C45 N25 N27 Cu9 -179.2(9) . . . . ?
C45 N25 N27 C77 0.0 . . . . ?
N27 C77 C20 C12 -173.2(13) . . . . ?
N27 C77 C20 C45 0.0 . . . . ?
C79 C75 C68 C67 -102(2) . . . . ?
C79 C75 C68 C85 77(2) . . . . ?
C79 C75 C68A C67A -94(4) . . . . ?
C79 C75 C68A C85A 82(5) . . . . ?
C5 C21 C93 C67 0.0 . . . . ?
C21 C5 C85 C68 0.0 . . . . ?
C21 C93 C67 C68 0.0 . . . . ?
C93 C67 C68 C75 178(3) . . . . ?
C93 C67 C68 C85 0.0 . . . . ?
C67 C68 C85 C5 0.0 . . . . ?
C85 C5 C21 C93 0.0 . . . . ?
C81 C65 N10 Cu9 -163.3(10) . . . . ?
C81 C65 N10 N16 0.0 . . . . ?
C65 C81 C100 N16 0.0 . . . . ?
C65 N10 N16 Cu6 -170.7(8) . . . . ?
C65 N10 N16 C100 0.0 . . . . ?
N10 N16 C100 C81 0.0 . . . . ?
C100 C81 C65 N10 0.0 . . . . ?
C41 N3 N18 Cu8 -179.1(8) . . . . ?
C41 N3 N18 C108 0.0 . . . . ?
N3 C41 C34 C36 174.0(13) . . . . ?
N3 C41 C34 C108 0.0 . . . . ?
N3 N18 C108 C34 0.0 . . . . ?
N18 C108 C34 C36 -173.8(14) . . . . ?
N18 C108 C34 C41 0.0 . . . . ?
C34 C41 N3 Cu3 -164.2(9) . . . . ?
C34 C41 N3 N18 0.0 . . . . ?
C11 C87 C99 C107 0.0 . . . . ?
C87 C11 C83 C15 0.0 . . . . ?
C87 C99 C107 C15 0.0 . . . . ?
C99 C107 C15 C37 -177(4) . . . . ?
C99 C107 C15 C83 0.0 . . . . ?
C107 C15 C83 C11 0.0 . . . . ?
C83 C11 C87 C99 0.0 . . . . ?
C89 C57 C29 C59 108.7(13) . . . . ?
C89 C57 C29 C106 -68.8(15) . . . . ?
C23 C47 C86 C80 -104(2) . . . . ?
C23 C47 C86 C2 75(3) . . . . ?
C23 C47 C86A C80A -111(3) . . . . ?
C23 C47 C86A C2A 72(4) . . . . ?
C47 N19 C76 O7 -18(3) . . . . ?
C47 N19 C76 C72 158.8(13) . . . . ?
C47 C86 C2 C101 -179(4) . . . . ?
C47 C86A C2A C115 177(6) . . . . ?
C95 C73 C19 C50 0.0 . . . . ?
C73 C95 C31 C61 0.0 . . . . ?
C73 C19 C50 C112 178(3) . . . . ?
C73 C19 C50 C61 0.0 . . . . ?
C19 C50 C61 C31 0.0 . . . . ?
C50 C61 C31 C95 0.0 . . . . ?
C31 C95 C73 C19 0.0 . . . . ?
C3 C91 C59 C29 0.0 . . . . ?
C91 C3 C43 C106 0.0 . . . . ?
C91 C59 C29 C57 -177.5(13) . . . . ?
C91 C59 C29 C106 0.0 . . . . ?
C59 C29 C106 C43 0.0 . . . . ?
C29 C106 C43 C3 0.0 . . . . ?
C43 C3 C91 C59 0.0 . . . . ?
C97 C102 C52 C40 0.0 . . . . ?
C102 C97 C63 C51 0.0 . . . . ?
C102 C52 C40 C32 -174(4) . . . . ?
C102 C52 C40 C51 0.0 . . . . ?
C52 C40 C51 C63 0.0 . . . . ?
C40 C51 C63 C97 0.0 . . . . ?
C63 C97 C102 C52 0.0 . . . . ?
C49 N26 N23 Cu1 -174.9(8) . . . . ?
C49 N26 N23 C98 0.0 . . . . ?
N26 C49 C62 C46 178.1(13) . . . . ?
N26 C49 C62 C98 0.0 . . . . ?
N26 N23 C98 C62 0.0 . . . . ?
N23 C98 C62 C46 -178.1(13) . . . . ?
N23 C98 C62 C49 0.0 . . . . ?
C62 C49 N26 Cu2 -172.8(10) . . . . ?
C62 C49 N26 N23 0.0 . . . . ?
C101 C105 C9 C80 0.0 . . . . ?
C105 C101 C2 C86 0.0 . . . . ?
C105 C9 C80 C86 0.0 . . . . ?
C9 C80 C86 C47 179(4) . . . . ?
C9 C80 C86 C2 0.0 . . . . ?
C80 C86 C2 C101 0.0 . . . . ?
C2 C101 C105 C9 0.0 . . . . ?
C109 C111 C53 C92 0.0 . . . . ?
C111 C109 C13 C33 0.0 . . . . ?
C111 C53 C92 C78 177(4) . . . . ?
C111 C53 C92 C33 0.0 . . . . ?
C53 C92 C33 C13 0.0 . . . . ?
C92 C33 C13 C109 0.0 . . . . ?
C13 C109 C111 C53 0.0 . . . . ?
C97A C63A C51A C40A 0.0 . . . . ?
C63A C97A C113 C52A 0.0 . . . . ?
C63A C51A C40A C32 -179(2) . . . . ?
C63A C51A C40A C52A 0.0 . . . . ?
C51A C40A C52A C113 0.0 . . . . ?
C40A C52A C113 C97A 0.0 . . . . ?
C113 C97A C63A C51A 0.0 . . . . ?
C1A C53A C92A C78 176(3) . . . . ?
C1A C53A C92A C33A 0.0 . . . . ?
C53A C1A C114 C13A 0.0 . . . . ?
C53A C92A C33A C13A 0.0 . . . . ?
C92A C33A C13A C114 0.0 . . . . ?
C33A C13A C114 C1A 0.0 . . . . ?
C114 C1A C53A C92A 0.0 . . . . ?
C88A C7A C60A C74A 0.0 . . . . ?
C7A C88A C42A C22A 0.0 . . . . ?
C7A C60A C74A C22A 0.0 . . . . ?
C60A C74A C22A C6 177.9(19) . . . . ?
C60A C74A C22A C42A 0.0 . . . . ?
C74A C22A C42A C88A 0.0 . . . . ?
C42A C88A C7A C60A 0.0 . . . . ?
C80A C86A C2A C115 0.0 . . . . ?
C86A C80A C9A C1B 0.0 . . . . ?
C86A C2A C115 C1B 0.0 . . . . ?
C2A C115 C1B C9A 0.0 . . . . ?
C115 C1B C9A C80A 0.0 . . . . ?
C9A C80A C86A C47 -177(6) . . . . ?
C9A C80A C86A C2A 0.0 . . . . ?
C116 C15A C83A C11A 0.0 . . . . ?
C15A C116 C99A C87A 0.0 . . . . ?
C15A C83A C11A C87A 0.0 . . . . ?
C83A C11A C87A C99A 0.0 . . . . ?
C11A C87A C99A C116 0.0 . . . . ?
C99A C116 C15A C37 -177(6) . . . . ?
C99A C116 C15A C83A 0.0 . . . . ?
C93A C67A C68A C75 177(7) . . . . ?
C93A C67A C68A C85A 0.0 . . . . ?
C67A C93A C21A C5A 0.0 . . . . ?
C67A C68A C85A C5A 0.0 . . . . ?
C68A C85A C5A C21A 0.0 . . . . ?
C85A C5A C21A C93A 0.0 . . . . ?
C21A C93A C67A C68A 0.0 . . . . ?
C95A C73A C19A C50A 0.0 . . . . ?
C73A C95A C31A C61A 0.0 . . . . ?
C73A C19A C50A C112 -178(8) . . . . ?
C73A C19A C50A C61A 0.0 . . . . ?
C19A C50A C61A C31A 0.0 . . . . ?
C50A C61A C31A C95A 0.0 . . . . ?
C31A C95A C73A C19A 0.0 . . . . ?

_shelx_res_file                  
;
TITL S_1_a.res in P2(1)
    S_1.res
    created by SHELXL-2017/1 at 09:37:48 on 04-Jun-2024
REM Old TITL S_1 in P2(1)/m
REM SHELXT solution in P2(1)
REM R1 0.133, Rweak 0.083, Alpha 0.013, Orientation as input
REM Flack x = 0.160 ( 0.043 ) from Parsons' quotients
REM Formula found by SHELXT: C110 N26 O15 Cu9
CELL 1.54184 9.0903 19.543 33.1835 90 97.787 90
ZERR 2 0.0002 0.0004 0.0009 0 0.002 0
LATT -1
SYMM -X,0.5+Y,-Z
SFAC C H Cu N O
UNIT 224 240 18 54 22
DFIX 1.39 0.01 C5 C21 C21 C93 C93 C67 C67 C68 C68 C85 C85 C5
SADI C5 C93 C21 C67 C93 C68 C67 C85 C68 C5 C85 C21
FLAT C5 C21 C93 C67 C68 C85
DFIX 1.39 0.01 C15 C107 C107 C99 C99 C87 C87 C11 C11 C83 C83 C15
SADI C15 C99 C107 C87 C99 C11 C87 C83 C11 C15 C83 C107
FLAT C15 C107 C99 C87 C11 C83
DFIX 1.39 0.01 C22 C42 C42 C88 C88 C7 C7 C60 C60 C74 C74 C22
SADI C22 C88 C42 C7 C88 C60 C7 C74 C60 C22 C74 C42
FLAT C22 C42 C88 C7 C60 C74
DFIX 1.45 0.005 C38 C28 C30 C110 C81 C64 C20 C12 C76 C72 C90 C14 C8 C4 C36 =
 C34 C62 C46
DELU 0.01 0.02 Cu1 Cu5 N11 C24 C14 C84 N17
SIMU 0.01 0.02 2 Cu1 Cu5 N11 C24 C14 C84 N17
ISOR 0.05 0.08 Cu1 Cu5 N11 C24 C14 C84 N17
SADI 0.005 C47 C23 C37 C17 C18 C1 C32 C10 C96 C78 C89 C57 C82 C112 C6 C56 =
 C79 C75
SADI 0.005 N13 C57 N9 C78 N4 C32 N1 C18 N19 C47 N15 C37 N6 C75 N14 C6 N7 C112
SADI 0.005 C50 C112 C6 C22 C75 C68 C37 C15 C86 C47 C48 C18 C40 C32 C92 C78 =
 C57 C29
SADI 0.005 N13 C64 N9 C110 N4 C28 N1 C12 N19 C76 N15 C90 N6 C4 N14 C36 N7 C46
SADI 0.005 O7 C76 O6 C90 O1 C4 O10 C36 O8 C46 O9 C64 O3 C110 O4 C28 O11 C12
SADI C32 C40 C32 C40A
SADI C97 C102 C97A C113
SADI C97 C63 C97A C63A
SADI C102 C52 C113 C52A
SADI C52 C40 C52A C40A
SADI C40 C51 C40A C51A
SADI C51 C63 C51A C63A
SADI 0.04 C32 C52 C32 C52A
SADI 0.04 C32 C51 C32 C51A
SADI 0.04 C97 C52 C97A C52A
SADI 0.04 C97 C51 C97A C51A
SADI 0.04 C102 C40 C113 C40A
SADI 0.04 C102 C63 C113 C63A
SADI 0.04 C52 C51 C52A C51A
SADI 0.04 C40 C63 C40A C63A
SADI 0.005 C40 C32 C40A C32
SADI C78 C92 C78 C92A
SADI C109 C111 C114 C1A
SADI C109 C13 C114 C13A
SADI C111 C53 C1A C53A
SADI C53 C92 C53A C92A
SADI C92 C33 C92A C33A
SADI C33 C13 C33A C13A
SADI 0.04 C78 C53 C78 C53A
SADI 0.04 C78 C33 C78 C33A
SADI 0.04 C109 C53 C114 C53A
SADI 0.04 C109 C33 C114 C33A
SADI 0.04 C111 C92 C1A C92A
SADI 0.04 C111 C13 C1A C13A
SADI 0.04 C53 C33 C53A C33A
SADI 0.04 C92 C13 C92A C13A
SADI 0.005 C92A C78 C92 C78
SADI C6 C22 C6 C22A
SADI C42 C88 C42A C88A
SADI C42 C22 C42A C22A
SADI C88 C7 C88A C7A
SADI C7 C60 C7A C60A
SADI C60 C74 C60A C74A
SADI C74 C22 C74A C22A
SADI 0.04 C6 C42 C6 C42A
SADI 0.04 C6 C74 C6 C74A
SADI 0.04 C42 C7 C42A C7A
SADI 0.04 C42 C74 C42A C74A
SADI 0.04 C88 C60 C88A C60A
SADI 0.04 C88 C22 C88A C22A
SADI 0.04 C7 C74 C7A C74A
SADI 0.04 C60 C22 C60A C22A
SADI 0.005 C6 C22A C6 C22
SADI C47 C86 C47 C86A
SADI C101 C105 C115 C1B
SADI C101 C2 C115 C2A
SADI C105 C9 C1B C9A
SADI C9 C80 C9A C80A
SADI C80 C86 C80A C86A
SADI C86 C2 C86A C2A
SADI 0.04 C47 C80 C47 C80A
SADI 0.04 C47 C2 C47 C2A
SADI 0.04 C101 C9 C115 C9A
SADI 0.04 C101 C86 C115 C86A
SADI 0.04 C105 C80 C1B C80A
SADI 0.04 C105 C2 C1B C2A
SADI 0.04 C9 C86 C9A C86A
SADI 0.04 C80 C2 C80A C2A
SADI 0.005 C86A C47 C86 C47
SADI C37 C15 C37 C15A
SADI C11 C87 C11A C87A
SADI C11 C83 C11A C83A
SADI C87 C99 C87A C99A
SADI C99 C107 C99A C116
SADI C107 C15 C116 C15A
SADI C15 C83 C15A C83A
SADI 0.04 C37 C107 C37 C116
SADI 0.04 C37 C83 C37 C83A
SADI 0.04 C11 C99 C11A C99A
SADI 0.04 C11 C15 C11A C15A
SADI 0.04 C87 C107 C87A C116
SADI 0.04 C87 C83 C87A C83A
SADI 0.04 C99 C15 C99A C15A
SADI 0.04 C107 C83 C116 C83A
SADI 0.005 C37 C15A C37 C15
SADI C5 C21 C5A C21A
SADI C5 C85 C5A C85A
SADI C21 C93 C21A C93A
SADI C93 C67 C93A C67A
SADI C67 C68 C67A C68A
SADI C68 C85 C68A C85A
SADI 0.04 C75 C67 C75 C67A
SADI 0.04 C75 C85 C75 C85A
SADI 0.04 C5 C93 C5A C93A
SADI 0.04 C5 C68 C5A C68A
SADI 0.04 C21 C67 C21A C67A
SADI 0.04 C21 C85 C21A C85A
SADI 0.04 C93 C68 C93A C68A
SADI 0.04 C67 C85 C67A C85A
SADI 0.005 C75 C68 C75 C68A
SADI C112 C50 C112 C50A
SADI C95 C73 C95A C73A
SADI C95 C31 C95A C31A
SADI C73 C19 C73A C19A
SADI C19 C50 C19A C50A
SADI C50 C61 C50A C61A
SADI C61 C31 C61A C31A
SADI 0.04 C112 C19 C112 C19A
SADI 0.04 C112 C61 C112 C61A
SADI 0.04 C95 C19 C95A C19A
SADI 0.04 C95 C61 C95A C61A
SADI 0.04 C73 C50 C73A C50A
SADI 0.04 C73 C31 C73A C31A
SADI 0.04 C19 C61 C19A C61A
SADI 0.04 C50 C31 C50A C31A
SADI 0.005 C50A C112 C50 C112
DELU 0.01 0.02 C11 C87 C99 C107 C15 C83 C11A C87A C99A C116 C15A C83A
SIMU 0.01 0.02 2 C11 C87 C99 C107 C15 C83 C11A C87A C99A C116 C15A C83A
ISOR 0.05 0.08 C11 C87 C99 C107 C15 C83 C11A C87A C99A C116 C15A C83A
DELU 0.01 0.02 C101 C105 C9 C80 C86 C2 C115 C1B C9A C80A C86A C2A
SIMU 0.01 0.02 2 C101 C105 C9 C80 C86 C2 C115 C1B C9A C80A C86A C2A
ISOR 0.05 0.08 C101 C105 C9 C80 C86 C2 C115 C1B C9A C80A C86A C2A
DELU 0.01 0.02 C97 C102 C52 C40 C51 C63 C97A C113 C52A C40A C51A C63A
SIMU 0.01 0.02 2 C97 C102 C52 C40 C51 C63 C97A C113 C52A C40A C51A C63A
ISOR 0.05 0.08 C97 C102 C52 C40 C51 C63 C97A C113 C52A C40A C51A C63A
DELU 0.01 0.02 C109 C111 C53 C92 C33 C13 C114 C1A C53A C92A C33A C13A
SIMU 0.01 0.02 2 C109 C111 C53 C92 C33 C13 C114 C1A C53A C92A C33A C13A
ISOR 0.05 0.08 C109 C111 C53 C92 C33 C13 C114 C1A C53A C92A C33A C13A
DELU 0.01 0.02 C95 C73 C19 C50 C61 C31 C95A C73A C19A C50A C61A C31A
SIMU 0.01 0.02 2 C95 C73 C19 C50 C61 C31 C95A C73A C19A C50A C61A C31A
ISOR 0.05 0.08 C95 C73 C19 C50 C61 C31 C95A C73A C19A C50A C61A C31A
DELU 0.01 0.02 C42 C88 C7 C60 C74 C22 C42A C88A C7A C60A C74A C22A
SIMU 0.01 0.02 2 C42 C88 C7 C60 C74 C22 C42A C88A C7A C60A C74A C22A
ISOR 0.05 0.08 C42 C88 C7 C60 C74 C22 C42A C88A C7A C60A C74A C22A
DELU 0.01 0.02 C5 C21 C93 C67 C68 C85 C68A C67A C85A C5A C21A C93A
SIMU 0.01 0.02 2 C5 C21 C93 C67 C68 C85 C68A C67A C85A C5A C21A C93A
ISOR 0.05 0.08 C5 C21 C93 C67 C68 C85 C68A C67A C85A C5A C21A C93A
DFIX 1.39 0.01 C100 C81 C81 C65 C65 N10 N10 N16 N16 C100
SADI C100 C65 C81 N10 C65 N16 N10 C100 N16 C81
FLAT C100 C81 C65 N10 N16
DFIX 1.39 0.01 N27 C77 C77 C20 C20 C45 C45 N25 N25 N27
SADI N27 C20 C77 C45 C20 N25 C45 N27 N25 C77
FLAT N27 C77 C20 C45 N25
DFIX 1.39 0.01 N8 N21 N21 C35 C35 C8 C8 C104 C104 N8
SADI N8 C35 N21 C8 C35 C104 C8 N8 C104 N21
FLAT N8 N21 C35 C8 C104
DFIX 1.39 0.01 N3 C41 C41 C34 C34 C108 C108 N18 N18 N3
SADI N3 C34 C41 C108 C34 N18 C108 N3 N18 C41
FLAT N3 C41 C34 C108 N18
DFIX 1.39 0.01 N22 C26 C26 C30 C30 C66 C66 N24 N24 N22
SADI N22 C30 C26 C66 C30 N24 C66 N22 N24 C26
FLAT N22 C26 C30 C66 N24
DFIX 1.39 0.01 N20 C39 C39 C72 C72 C69 C69 N5 N5 N20
SADI N20 C72 C39 C69 C72 N5 C69 N20 N5 C39
FLAT N20 C39 C72 C69 N5
DFIX 1.39 0.01 N12 C70 C70 C38 C38 C58 C58 N2 N2 N12
SADI N12 C38 C70 C58 C38 N2 C58 N12 N2 C70
FLAT N12 C70 C38 C58 N2
DFIX 1.39 0.01 N11 C24 C24 C14 C14 C84 C84 N17 N17 N11
SADI N11 C14 C24 C84 C14 N17 C84 N11 N17 C24
FLAT N11 C24 C14 C84 N17
DFIX 1.39 0.01 N23 N26 N26 C49 C49 C62 C62 C98 C98 N23
SADI N23 C49 N26 C62 C49 C98 C62 N23 C98 N26
FLAT N23 N26 C49 C62 C98
SADI 0.005 Cu9 N10 Cu9 N27 Cu7 N25 Cu7 N8 Cu6 N21 Cu6 N16 Cu3 N22 Cu3 N3 =
 CU8 N18 CU8 N20 CU4 N5 CU4 N24 CU2 N26 CU2 N12 CU5 N2 CU5 N11 CU1 N17 CU1 N23

L.S. 12
PLAN  16
SIZE 0.2 0.2 0.5
TEMP -173
CONF
BOND $H
list 4
MORE -1
fmap 2 53
acta
TWIN -1 0 0 0 -1 0 0 0 -1 2
OMIT -8 -7 18
OMIT -8 -6 19
OMIT -7 -7 8
OMIT -7 -2 13
OMIT -7 -2 15
OMIT -7 -1 12
OMIT -7 -1 14
OMIT -7 0 11
OMIT -7 0 13
OMIT -7 0 15
OMIT -7 1 12
OMIT -7 1 14
OMIT -7 2 13
OMIT -7 2 15
OMIT -6 -12 12
OMIT -6 -11 13
OMIT -6 -11 15
OMIT -6 -10 16
OMIT -6 -8 16
OMIT -6 -6 16
OMIT -6 0 1
OMIT -6 8 16
OMIT -6 11 13
OMIT -6 11 15
OMIT -4 -4 21
OMIT -4 -3 18
OMIT -4 -3 20
OMIT -4 -2 21
OMIT -4 -2 23
OMIT -4 -2 25
OMIT -4 -1 20
OMIT -4 0 4
OMIT -3 -15 15
OMIT -3 -9 2
OMIT -3 -8 3
OMIT -3 -3 8
OMIT -3 8 3
OMIT -2 -8 14
OMIT -2 -6 20
OMIT -2 -5 19
OMIT -2 -5 21
OMIT -2 -4 20
OMIT -2 -4 22
OMIT -2 -3 21
OMIT -2 0 20
OMIT -2 0 22
OMIT -2 0 24
OMIT -2 1 23
OMIT -2 2 22
OMIT -2 2 24
OMIT -2 3 2
OMIT -2 3 17
OMIT -2 3 23
OMIT -2 3 25
OMIT -2 4 18
OMIT -2 5 19
OMIT -2 5 21
OMIT -2 8 14
OMIT -1 -11 22
OMIT -1 -7 4
OMIT -1 -1 30
OMIT -1 0 12
OMIT -1 9 19
OMIT 0 -9 9
OMIT 0 -8 17
OMIT 0 1 1
OMIT 0 6 15
OMIT 0 8 13
OMIT 0 11 16
OMIT 1 -2 11
OMIT 1 -2 13
OMIT 1 -1 10
OMIT 1 -1 12
OMIT 1 0 11
OMIT 1 0 13
OMIT 1 0 14
OMIT 1 1 12
OMIT 1 2 11
OMIT 1 3 10
OMIT 1 6 17
OMIT 1 9 2
OMIT 1 15 3
OMIT 1 15 5
OMIT 1 18 18
OMIT 2 -5 2
OMIT 2 -4 3
OMIT 2 -2 22
OMIT 2 -1 19
OMIT 2 2 3
OMIT 2 2 22
OMIT 2 3 25
OMIT 2 4 1
OMIT 2 4 3
OMIT 2 4 22
OMIT 2 5 2
OMIT 2 8 5
OMIT 3 -8 4
OMIT 3 -7 3
OMIT 3 -5 5
OMIT 3 -5 9
OMIT 3 -4 8
OMIT 3 -3 13
OMIT 3 -2 8
OMIT 3 -1 7
OMIT 3 -1 9
OMIT 3 0 8
OMIT 3 0 10
OMIT 3 1 7
OMIT 3 1 9
OMIT 3 2 8
OMIT 3 2 10
OMIT 3 3 15
OMIT 3 4 8
OMIT 3 4 14
OMIT 3 5 5
OMIT 3 5 9
OMIT 3 5 15
OMIT 3 7 3
OMIT 3 8 4
OMIT 4 -5 1
OMIT 4 -3 14
OMIT 4 5 1
OMIT 4 10 10
OMIT 5 -17 13
OMIT 5 -16 14
OMIT 5 -5 6
OMIT 5 -2 7
OMIT 5 -2 9
OMIT 5 -1 10
OMIT 5 -1 12
OMIT 5 -1 14
OMIT 5 0 7
OMIT 5 0 9
OMIT 5 0 11
OMIT 5 0 13
OMIT 5 1 10
OMIT 5 1 12
OMIT 5 2 7
OMIT 6 -14 4
OMIT 6 -12 8
OMIT 6 -12 12
OMIT 6 -11 13
OMIT 6 0 1
OMIT 6 0 3
OMIT 6 1 0
OMIT 6 1 2
OMIT 6 11 13
OMIT 7 -10 0
OMIT 7 -9 1
OMIT 8 -4 19
REM <olex2.extras>
REM <HklSrc "%.\\S_1.hkl">
REM </olex2.extras>

WGHT    0.087500  114.673599
BASF   0.09515
FVAR       0.13982   0.38610   0.47786   0.25165   0.63334   0.58421   0.69687
FVAR       0.69775
CU1   3    0.623355    0.409086    0.273742    11.00000    0.02512    0.03248 =
         0.02817   -0.00267    0.00453   -0.00109
CU4   3    0.919492    0.606873    0.262567    11.00000    0.03064    0.02674 =
         0.02373    0.00149    0.00470   -0.00004
CU6   3    1.223197    0.440614    0.206232    11.00000    0.03131    0.02567 =
         0.02971    0.00446    0.00752    0.00230
CU8   3    0.963856    0.451139    0.295206    11.00000    0.02874    0.02421 =
         0.02746   -0.00205    0.00644    0.00134
CU9   3    1.212406    0.601281    0.216591    11.00000    0.02912    0.02450 =
         0.02834    0.00015    0.00211   -0.00434
CU5   3    0.618899    0.566614    0.303056    11.00000    0.03092    0.02703 =
         0.02530    0.00304    0.00482    0.00154
CU3   3    0.876775    0.485810    0.198812    11.00000    0.03047    0.02432 =
         0.02744    0.00394    0.00590    0.00033
CU7   3    1.303184    0.507378    0.296259    11.00000    0.02821    0.02326 =
         0.03428    0.00243    0.00383   -0.00206
CU2   3    0.540440    0.533857    0.208977    11.00000    0.03076    0.02246 =
         0.03060   -0.00333    0.00590    0.00129
O1    5    1.183013    0.187278    0.294551    11.00000    0.03229    0.02637 =
         0.02981    0.00022   -0.00391   -0.00098
O4    5    0.397469    0.839305    0.254549    11.00000    0.04085    0.02894 =
         0.02624   -0.00118    0.01101    0.00341
O6    5    0.648260    0.358200    0.451147    11.00000    0.04360    0.02231 =
         0.02399    0.00706    0.00121   -0.00130
N1    4    1.253364    0.829208    0.330690    11.00000    0.03461    0.01993 =
         0.03121   -0.00269    0.01290   -0.00454
AFIX  43
H1    2    1.309824    0.831148    0.311172    11.00000   -1.20000
AFIX   0

O8    5    0.358436    0.310088    0.094918    11.00000    0.03456    0.03127 =
         0.02981   -0.00121   -0.00391    0.00548
O10   5    0.762876    0.194165    0.184533    11.00000    0.04243    0.02291 =
         0.03515   -0.00159    0.00138    0.00082
N4    4    0.464768    0.833512    0.191123    11.00000    0.03837    0.02381 =
         0.02248    0.00391    0.00852    0.00840
AFIX  43
H4    2    0.514984    0.811201    0.174416    11.00000   -1.20000
AFIX   0

O11   5    1.173562    0.764391    0.379986    11.00000    0.04406    0.02880 =
         0.02644    0.00005    0.01198   -0.00702
N6    4    1.294654    0.224585    0.355376    11.00000    0.02569    0.02772 =
         0.02531    0.00436    0.00124   -0.00144
AFIX  43
H6    2    1.351603    0.255617    0.368906    11.00000   -1.20000
AFIX   0

O3    5    0.613321    0.769422    0.128510    11.00000    0.05085    0.01992 =
         0.02536    0.00080    0.00425    0.00688
O7    5    0.915520    0.584215    0.452995    11.00000    0.05103    0.03431 =
         0.02426   -0.00200    0.00408   -0.01703
N14   4    0.925930    0.163597    0.238731    11.00000    0.03184    0.01826 =
         0.02980   -0.00192    0.00518   -0.00195
AFIX  43
H14   2    1.002099    0.175689    0.256564    11.00000   -1.20000
AFIX   0

N7    4    0.519622    0.234399    0.127706    11.00000    0.04808    0.02263 =
         0.02474   -0.00090   -0.00057    0.00493
AFIX  43
H7    2    0.596391    0.228104    0.146536    11.00000   -1.20000
AFIX   0

C1    1    1.270875    0.951713    0.329463    11.00000    0.03061    0.02341 =
         0.04538    0.00502    0.00658   -0.00253
AFIX 137
H1C   2    1.256704    0.951232    0.299657    11.00000   -1.20000
H1D   2    1.377013    0.948183    0.339568    11.00000   -1.20000
H1E   2    1.231656    0.994535    0.339092    11.00000   -1.20000
AFIX   0
C4    1    1.249421    0.233398    0.315577    11.00000    0.02807    0.02199 =
         0.02762   -0.00368    0.00074   -0.00204

N15   4    0.763567    0.459400    0.467333    11.00000    0.03726    0.02026 =
         0.01906   -0.00248    0.00327   -0.00934
AFIX  43
H15   2    0.823231    0.490432    0.459203    11.00000   -1.20000
AFIX   0

C6    1    0.873738    0.092881    0.238184    11.00000    0.03515    0.02429 =
         0.02536    0.00122    0.01252   -0.00020
PART 1
AFIX  13
H6A   2    0.857270    0.075631    0.209555    41.00000   -1.20000
AFIX  13
PART 2
H6B   2    0.861418    0.075976    0.209480   -41.00000   -1.20000
AFIX   0
PART 0
N9    4    0.713747    0.709202    0.080036    11.00000    0.04039    0.03302 =
         0.01628    0.00497    0.00412    0.01444
AFIX  43
H9    2    0.777550    0.677361    0.075212    11.00000   -1.20000
AFIX   0
N19   4    1.020784    0.682158    0.434269    11.00000    0.04769    0.02659 =
         0.02308   -0.00305    0.01656   -0.01211
AFIX  43
H19B  2    1.083144    0.699576    0.418933    11.00000   -1.20000
AFIX   0

O2    5    1.362454    0.339290    0.417223    11.00000    0.03739    0.04485 =
         0.03957    0.00311   -0.00928   -0.00727
AFIX 147
H2B   2    1.451766    0.336807    0.427683    11.00000   -1.50000
AFIX   0

O9    5    0.895054    0.599333    0.052019    11.00000    0.03275    0.03448 =
         0.03436    0.00307    0.00535    0.01412
O5    5    1.092945    0.357848    0.058206    11.00000    0.06089    0.02636 =
         0.07147   -0.01371   -0.02195    0.00341
AFIX 147
H5B   2    1.166201    0.346044    0.074966    11.00000   -1.50000
AFIX   0

C10   1    0.469345    0.928821    0.144699    11.00000    0.04435    0.02441 =
         0.02943   -0.00308    0.01155   -0.00330
AFIX 137
H10A  2    0.476514    0.894404    0.123575    11.00000   -1.20000
H10B  2    0.569233    0.943844    0.156080    11.00000   -1.20000
H10C  2    0.412173    0.968136    0.132816    11.00000   -1.20000
AFIX   0

C12   1    1.225899    0.768869    0.347312    11.00000    0.02648    0.02722 =
         0.02375    0.00248    0.00497   -0.00139
C18   1    1.189439    0.891790    0.345015    11.00000    0.04607    0.01376 =
         0.03371   -0.00139    0.00342   -0.00064
AFIX  13
H18   2    1.206545    0.892228    0.375425    11.00000   -1.20000
AFIX  56

C24   1    0.665703    0.499984    0.383236    11.00000    0.02146    0.02966 =
         0.03071   -0.00177   -0.00235    0.00324
AFIX  43
H24   2    0.663451    0.539912    0.399470    11.00000   -1.20000
AFIX  55
C14   1    0.689282    0.432050    0.397877    11.00000    0.01988    0.02578 =
         0.02536   -0.00078    0.00028    0.00361
C84   1    0.684234    0.387838    0.363758    11.00000    0.02981    0.02717 =
         0.02531    0.00235    0.00348    0.00442
AFIX  43
H84   2    0.696555    0.339567    0.364674    11.00000   -1.20000
AFIX  55
N17   4    0.657535    0.428449    0.328030    11.00000    0.02273    0.02605 =
         0.03043    0.00206    0.00694    0.00312
N11   4    0.646083    0.497758    0.340068    11.00000    0.01160    0.03157 =
         0.03263   -0.00228   -0.00103    0.00857
AFIX  56

C26   1    0.765377    0.600518    0.143856    11.00000    0.02135    0.01357 =
         0.03556    0.00259    0.00992    0.00426
AFIX  43
H26   2    0.730816    0.575347    0.119949    11.00000   -1.20000
AFIX  55
C30   1    0.759809    0.672713    0.148244    11.00000    0.02482    0.02513 =
         0.02341   -0.00295    0.00086    0.00340
C66   1    0.822664    0.689368    0.188576    11.00000    0.02478    0.02890 =
         0.01638   -0.00143    0.00453   -0.00093
AFIX  43
H66   2    0.833159    0.734074    0.199841    11.00000   -1.20000
AFIX  55
N24   4    0.867079    0.627466    0.209114    11.00000    0.03334    0.01466 =
         0.02310    0.00371   -0.00568    0.00452
N22   4    0.831674    0.572554    0.181475    11.00000    0.03484    0.02237 =
         0.01880    0.00054    0.00850    0.00287
AFIX   0

C28   1    0.455838    0.807758    0.228193    11.00000    0.04209    0.02846 =
         0.01632    0.00244    0.00808   -0.00365
C32   1    0.392329    0.898064    0.178087    11.00000    0.05207    0.01600 =
         0.03111    0.00259    0.00989   -0.00376
PART 1
AFIX  13
H32   2    0.398699    0.930368    0.201630    21.00000   -1.20000
AFIX  13
PART 2
H32A  2    0.404062    0.930226    0.201743   -21.00000   -1.20000
AFIX   0

PART 0
C36   1    0.860824    0.210530    0.212783    11.00000    0.02989    0.02065 =
         0.02934    0.00246   -0.00374   -0.00112
PART 1
AFIX  66
C42   1    0.613981    0.047881    0.240953    41.00000    0.04272    0.03123 =
         0.03829   -0.00052    0.01055   -0.00173
AFIX  43
H42   2    0.627279    0.017665    0.219313    41.00000   -1.20000
AFIX  65
C88   1    0.482015    0.046906    0.257766    41.00000    0.04359    0.03245 =
         0.04057   -0.00108    0.01042   -0.00105
AFIX  43
H88   2    0.405119    0.016023    0.247617    41.00000   -1.20000
AFIX  65
C7    1    0.462558    0.091117    0.289429    41.00000    0.04620    0.03267 =
         0.04207   -0.00253    0.01086   -0.00116
AFIX  43
H7A   2    0.372365    0.090450    0.300920    41.00000   -1.20000
AFIX  65
C60   1    0.575067    0.136304    0.304278    41.00000    0.04542    0.03268 =
         0.03989   -0.00211    0.01310   -0.00227
AFIX  43
H60   2    0.561768    0.166520    0.325918    41.00000   -1.20000
AFIX  65
C74   1    0.707034    0.137280    0.287465    41.00000    0.04341    0.03185 =
         0.03712   -0.00107    0.01239   -0.00237
AFIX  43
H74   2    0.783928    0.168163    0.297614    41.00000   -1.20000
AFIX  65
C22   1    0.726492    0.093069    0.255802    41.00000    0.04194    0.03108 =
         0.03624   -0.00028    0.01161   -0.00127
AFIX   0

PART 0
C46   1    0.454497    0.295987    0.124155    11.00000    0.02442    0.03189 =
         0.02049   -0.00091    0.00256    0.00835

AFIX  66
C54   1    0.719092    0.905496    0.304952    11.00000    0.03326    0.05087 =
         0.06445   -0.00803   -0.00097   -0.01269
AFIX  43
H54   2    0.615577    0.909323    0.296094    11.00000   -1.20000
AFIX  65
C71   1    0.778628    0.930653    0.342854    11.00000    0.04002    0.05801 =
         0.06021   -0.01689    0.01415   -0.00846
AFIX  43
H71   2    0.715802    0.951674    0.359902    11.00000   -1.20000
AFIX  65
C16   1    0.930088    0.925053    0.355814    11.00000    0.04226    0.03351 =
         0.04120   -0.00956    0.01478   -0.00537
AFIX  43
H16   2    0.970777    0.942247    0.381719    11.00000   -1.20000
AFIX  65
C48   1    1.022013    0.894297    0.330871    11.00000    0.03496    0.02422 =
         0.03574   -0.00163    0.00797   -0.00330
C94   1    0.962480    0.869139    0.292968    11.00000    0.04940    0.02690 =
         0.04674   -0.00469   -0.00776   -0.00537
AFIX  43
H94   2    1.025307    0.848118    0.275921    11.00000   -1.20000
AFIX  65
C44   1    0.811020    0.874738    0.280008    11.00000    0.06010    0.03555 =
         0.04448    0.00076   -0.00980   -0.01796
AFIX  43
H44   2    0.770331    0.857544    0.254103    11.00000   -1.20000
AFIX   0

C56   1    0.990188    0.049536    0.263279    11.00000    0.04440    0.01813 =
         0.03905    0.00308    0.01108    0.00308
AFIX 137
H56A  2    1.089195    0.063926    0.258107    11.00000   -1.50000
H56B  2    0.974887    0.001314    0.255754    11.00000   -1.50000
H56C  2    0.981850    0.055314    0.292219    11.00000   -1.50000
AFIX   0

N13   4    0.968684    0.493129    0.036371    11.00000    0.03935    0.03304 =
         0.02577   -0.01094    0.00096    0.01171
AFIX  43
H13B  2    1.024709    0.457648    0.044400    11.00000   -1.20000
AFIX   0
C64   1    0.968904    0.546663    0.061660    11.00000    0.04069    0.01976 =
         0.02814    0.00451    0.00291   -0.00201

AFIX  56
C70   1    0.493982    0.684847    0.205392    11.00000    0.03494    0.01999 =
         0.02767    0.00001    0.00964   -0.00347
AFIX  43
H70   2    0.460852    0.690055    0.177156    11.00000   -1.20000
AFIX  55
C38   1    0.507986    0.737963    0.234863    11.00000    0.02363    0.02225 =
         0.02704    0.00801    0.00133    0.00005
C58   1    0.560852    0.708523    0.273221    11.00000    0.02174    0.02199 =
         0.02681    0.00166   -0.00716    0.00074
AFIX  43
H58   2    0.580313    0.732352    0.298331    11.00000   -1.20000
AFIX  55
N2    4    0.579519    0.637212    0.267457    11.00000    0.03931    0.02049 =
         0.02970    0.00430    0.01647    0.01662
N12   4    0.538191    0.622579    0.225536    11.00000    0.02751    0.02642 =
         0.03379    0.00454    0.00821    0.00246
AFIX   0

C76   1    0.971967    0.617914    0.427124    11.00000    0.04416    0.03070 =
         0.01953   -0.00498    0.00680   -0.00467
C78   1    0.635001    0.747766    0.045999    11.00000    0.04167    0.02702 =
         0.02309    0.00839    0.00471    0.00257
PART 1
AFIX  13
H78   2    0.616562    0.795482    0.054979    31.00000   -1.20000
AFIX  13
PART 2
H78A  2    0.623651    0.795845    0.055420   -31.00000   -1.20000
AFIX   0

PART 0
C82   1    0.584271    0.122220    0.103559    11.00000    0.04851    0.03307 =
         0.03703   -0.01232    0.01051    0.00037
AFIX 137
H82A  2    0.677845    0.142094    0.097537    11.00000   -1.50000
H82B  2    0.552347    0.086255    0.083706    11.00000   -1.50000
H82C  2    0.598782    0.102562    0.130979    11.00000   -1.50000
AFIX   0
C90   1    0.699061    0.413582    0.440511    11.00000    0.03365    0.02411 =
         0.02097   -0.00039   -0.00302    0.00881

C96   1    0.730235    0.749713    0.011953    11.00000    0.05793    0.03371 =
         0.02022    0.00999    0.00169    0.00132
AFIX 137
H96A  2    0.821455    0.775381    0.020877    11.00000   -1.50000
H96B  2    0.675272    0.772110   -0.011897    11.00000   -1.50000
H96C  2    0.755619    0.702908    0.004841    11.00000   -1.50000
AFIX   0
C110  1    0.690741    0.721358    0.118450    11.00000    0.03301    0.02413 =
         0.03118   -0.00384    0.00992    0.00040

C112  1    0.466651    0.177427    0.101171    11.00000    0.03715    0.02413 =
         0.02497   -0.00349    0.00342   -0.00615
PART 1
AFIX  13
H112  2    0.447428    0.194521    0.072537    81.00000   -1.20000
AFIX  13
PART 2
H11A  2    0.452739    0.195199    0.072649   -81.00000   -1.20000
AFIX   0

PART 0
C57   1    0.880353    0.490594   -0.003806    11.00000    0.04366    0.02977 =
         0.02570   -0.00141    0.00235    0.01115
AFIX  13
H57   2    0.875563    0.538069   -0.015150    11.00000   -1.20000
AFIX   0

C17   1    0.863315    0.495087    0.535752    11.00000    0.04048    0.04853 =
         0.01819    0.00567   -0.00368    0.00365
AFIX 137
H17A  2    0.957648    0.473501    0.531834    11.00000   -1.50000
H17B  2    0.849136    0.491808    0.564442    11.00000   -1.50000
H17C  2    0.864917    0.543345    0.527796    11.00000   -1.50000
AFIX  56

C69   1    0.954508    0.633201    0.350861    11.00000    0.02768    0.03251 =
         0.01659    0.00308   -0.00198   -0.00469
AFIX  43
H69   2    0.937913    0.681205    0.350000    11.00000   -1.20000
AFIX  55
C72   1    0.983886    0.592619    0.386540    11.00000    0.03357    0.03011 =
         0.02052    0.00427    0.00875   -0.00244
C39   1    1.001827    0.523770    0.374425    11.00000    0.02836    0.02207 =
         0.02849    0.00518    0.01001    0.00901
AFIX  43
H39   2    1.022446    0.485708    0.392096    11.00000   -1.20000
AFIX  55
N20   4    0.983536    0.521801    0.331258    11.00000    0.03313    0.01980 =
         0.02845    0.00411    0.00813    0.01277
N5    4    0.954292    0.589434    0.316695    11.00000    0.01559    0.01878 =
         0.05896   -0.01701    0.01529   -0.00324
AFIX  56

C35   1    1.251401    0.313326    0.255654    11.00000    0.02930    0.02588 =
         0.02553    0.00466    0.00658    0.00519
AFIX  43
H35   2    1.228567    0.280500    0.234621    11.00000   -1.20000
AFIX  55
N21   4    1.267131    0.384900    0.250230    11.00000    0.01716    0.02733 =
         0.03708   -0.00277    0.00444   -0.00249
N8    4    1.301246    0.415242    0.289260    11.00000    0.01629    0.04004 =
         0.03617    0.00591    0.01056   -0.00119
C104  1    1.306600    0.362420    0.318807    11.00000    0.03856    0.01175 =
         0.02728    0.00309   -0.00780   -0.00245
AFIX  43
H104  2    1.327178    0.368205    0.347442    11.00000   -1.20000
AFIX  55
C8    1    1.275793    0.299432    0.298037    11.00000    0.02758    0.02814 =
         0.02250    0.00851    0.00464    0.00020
AFIX   0

C37   1    0.736980    0.458939    0.509763    11.00000    0.04555    0.02211 =
         0.02053    0.00104    0.00377    0.00596
PART 1
AFIX  13
H37   2    0.736491    0.410186    0.518894    61.00000   -1.20000
AFIX  13
PART 2
H37A  2    0.730165    0.410630    0.519270   -61.00000   -1.20000
AFIX   0

PART 0
C75   1    1.250354    0.163953    0.376532    11.00000    0.03339    0.02832 =
         0.03122    0.00002    0.00627    0.00291
PART 1
AFIX  13
H75   2    1.246629    0.123703    0.357814    71.00000   -1.20000
AFIX  13
PART 2
H75A  2    1.254166    0.124271    0.357676   -71.00000   -1.20000
AFIX  56
PART 0
C77   1    1.216471    0.706959    0.279835    11.00000    0.02884    0.01975 =
         0.03846   -0.00354    0.00969   -0.00555
AFIX  43
H77   2    1.184939    0.744347    0.262494    11.00000   -1.20000
AFIX  55
C20   1    1.250006    0.709544    0.322865    11.00000    0.03143    0.02622 =
         0.02729    0.00017    0.00486   -0.00671
C45   1    1.292604    0.642859    0.336901    11.00000    0.03650    0.03398 =
         0.02290    0.00397   -0.00021   -0.00909
AFIX  43
H45   2    1.320948    0.629834    0.364440    11.00000   -1.20000
AFIX  55
N25   4    1.285397    0.599060    0.302545    11.00000    0.02056    0.02235 =
         0.03800    0.00706    0.00804    0.00308
N27   4    1.238344    0.638676    0.267276    11.00000    0.03864    0.01193 =
         0.03381    0.00711    0.00233   -0.00431
AFIX   0
C79   1    1.365368    0.150878    0.413187    11.00000    0.03761    0.04989 =
         0.03412    0.01396    0.01142    0.00204
AFIX 137
H79A  2    1.460699    0.139722    0.404095    11.00000   -1.50000
H79B  2    1.333238    0.112520    0.428901    11.00000   -1.50000
H79C  2    1.376595    0.191932    0.430287    11.00000   -1.50000
AFIX  66
PART 1
C5    1    0.917876    0.243630    0.418498    71.00000    0.03046    0.02764 =
         0.03822   -0.00832    0.00431   -0.01208
AFIX  43
H5    2    0.891211    0.285511    0.430112    71.00000   -1.20000
AFIX  65
C21   1    0.817348    0.189694    0.413688    71.00000    0.02905    0.02743 =
         0.04165   -0.00727    0.00677   -0.01313
AFIX  43
H21   2    0.721977    0.194712    0.422016    71.00000   -1.20000
AFIX  65
C93   1    0.856362    0.128417    0.396694    71.00000    0.03122    0.02721 =
         0.04092   -0.00770    0.01000   -0.01046
AFIX  43
H93   2    0.787655    0.091555    0.393407    71.00000   -1.20000
AFIX  65
C67   1    0.995904    0.121075    0.384510    71.00000    0.03349    0.02263 =
         0.03642   -0.00598    0.00764   -0.00608
AFIX  43
H67   2    1.022567    0.079195    0.372895    71.00000   -1.20000
AFIX  65
C68   1    1.096432    0.175010    0.389319    71.00000    0.03211    0.02273 =
         0.03299   -0.00017    0.00477   -0.00842
C85   1    1.057420    0.236288    0.406313    71.00000    0.03102    0.02564 =
         0.03757   -0.00743    0.00392   -0.00969
AFIX  43
H85   2    1.126128    0.273150    0.409600    71.00000   -1.20000
AFIX  56
PART 0
C81   1    1.053936    0.539096    0.101684    11.00000    0.03244    0.02600 =
         0.02126    0.00394    0.00449    0.00882
C65   1    1.097571    0.594257    0.128514    11.00000    0.03551    0.02133 =
         0.03473    0.00422    0.00167   -0.00862
AFIX  43
H65   2    1.082447    0.641497    0.122594    11.00000   -1.20000
AFIX  55
N10   4    1.167783    0.566409    0.165748    11.00000    0.05489    0.01921 =
         0.01851    0.00943   -0.00117    0.00486
N16   4    1.167542    0.494037    0.161929    11.00000    0.03463    0.01799 =
         0.03453   -0.00492    0.01177    0.00091
C100  1    1.097180    0.477157    0.122335    11.00000    0.01348    0.02853 =
         0.03074    0.01187    0.00695   -0.00342
AFIX  43
H100  2    1.081747    0.432301    0.111556    11.00000   -1.20000
AFIX  56

C41   1    0.887523    0.335295    0.194064    11.00000    0.04057    0.02463 =
         0.02832    0.00096    0.00313    0.00372
AFIX  43
H41   2    0.870312    0.330332    0.165332    11.00000   -1.20000
AFIX  55
N3    4    0.911545    0.397907    0.215667    11.00000    0.01238    0.03399 =
         0.03511   -0.00283    0.00394   -0.00087
N18   4    0.932612    0.382712    0.257903    11.00000    0.01270    0.04178 =
         0.03942   -0.00110    0.00464    0.01290
C108  1    0.921609    0.310710    0.262403    11.00000    0.04074    0.02018 =
         0.02669    0.00631    0.00567    0.00305
AFIX  43
H108  2    0.931207    0.286411    0.287417    11.00000   -1.20000
AFIX  55
C34   1    0.893743    0.281404    0.222948    11.00000    0.03357    0.02752 =
         0.02344    0.00123    0.01253    0.00809
AFIX  66

PART 1
C11   1    0.395565    0.574715    0.497694    61.00000    0.04107    0.03420 =
         0.02649    0.00211    0.01778    0.00216
AFIX  43
H11   2    0.360703    0.614734    0.483187    61.00000   -1.20000
AFIX  65
C87   1    0.306504    0.541915    0.522623    61.00000    0.04109    0.03582 =
         0.02714    0.00265    0.01730   -0.00088
AFIX  43
H87   2    0.210772    0.559518    0.525153    61.00000   -1.20000
AFIX  65
C99   1    0.357512    0.483361    0.543848    61.00000    0.04434    0.03925 =
         0.03172    0.00709    0.01402   -0.00329
AFIX  43
H99   2    0.296642    0.460944    0.560885    61.00000   -1.20000
AFIX  65
C107  1    0.497583    0.457606    0.540146    61.00000    0.04447    0.03581 =
         0.02773    0.00795    0.01011   -0.00315
AFIX  43
H107  2    0.532444    0.417587    0.554653    61.00000   -1.20000
AFIX  65
C15   1    0.586645    0.490405    0.515217    61.00000    0.04110    0.03379 =
         0.02480    0.00372    0.00939   -0.00175
C83   1    0.535639    0.548959    0.493992    61.00000    0.03824    0.03190 =
         0.02837    0.00151    0.01500    0.00074
AFIX  43
H83   2    0.596510    0.571376    0.476954    61.00000   -1.20000
AFIX   0

PART 0
C89   1    0.959297    0.446224   -0.031537    11.00000    0.06335    0.04667 =
         0.02770    0.00067    0.00753    0.01950
AFIX 137
H89A  2    1.062854    0.461047   -0.030142    11.00000   -1.50000
H89B  2    0.909875    0.450537   -0.059560    11.00000   -1.50000
H89C  2    0.956257    0.398372   -0.022859    11.00000   -1.50000
AFIX   0

C23   1    1.074054    0.786126    0.473480    11.00000    0.05501    0.02815 =
         0.04387   -0.01266    0.01663   -0.01678
AFIX 137
H23A  2    1.177180    0.771120    0.480572    11.00000   -1.50000
H23B  2    1.044702    0.813769    0.495707    11.00000   -1.50000
H23C  2    1.065175    0.813599    0.448562    11.00000   -1.50000
AFIX   0
C47   1    0.973833    0.724181    0.466680    11.00000    0.04230    0.03497 =
         0.02339   -0.01077    0.00345   -0.00415
PART 1
AFIX  13
H47   2    0.988439    0.696397    0.492216    51.00000   -1.20000
AFIX  13
PART 2
H47A  2    0.981498    0.696743    0.492316   -51.00000   -1.20000
AFIX  66

PART 1
C95   1    0.054132    0.105901    0.136503    81.00000    0.04958    0.03547 =
         0.02706   -0.00703    0.01212   -0.01061
AFIX  43
H95   2   -0.036926    0.090559    0.144400    81.00000   -1.20000
AFIX  65
C73   1    0.170282    0.125343    0.165908    81.00000    0.05266    0.03665 =
         0.02632   -0.00525    0.01101   -0.01066
AFIX  43
H73   2    0.158607    0.123289    0.193902    81.00000   -1.20000
AFIX  65
C19   1    0.303515    0.147790    0.154354    81.00000    0.05289    0.03420 =
         0.02671   -0.00417    0.01121   -0.00820
AFIX  43
H19   2    0.382897    0.161078    0.174452    81.00000   -1.20000
AFIX  65
C50   1    0.320599    0.150795    0.113395    81.00000    0.04934    0.03023 =
         0.02473   -0.00399    0.01028   -0.00694
C61   1    0.204450    0.131353    0.083990    81.00000    0.04805    0.03286 =
         0.02625   -0.00141    0.00914   -0.00817
AFIX  43
H61   2    0.216127    0.133407    0.055996    81.00000   -1.20000
AFIX  65
C31   1    0.071217    0.108906    0.095543    81.00000    0.04591    0.03556 =
         0.02610   -0.00190    0.01082   -0.01021
AFIX  43
H31   2   -0.008165    0.095618    0.075446    81.00000   -1.20000
AFIX  66

PART 0
C3    1    0.431105    0.422676   -0.000214    11.00000    0.05346    0.03556 =
         0.05669   -0.00148    0.02304   -0.00064
AFIX  43
H3    2    0.332064    0.407349    0.000050    11.00000   -1.20000
AFIX  65
C91   1    0.535484    0.414825    0.034167    11.00000    0.05418    0.05823 =
         0.05289    0.00618    0.01631   -0.01422
AFIX  43
H91   2    0.507781    0.394133    0.057929    11.00000   -1.20000
AFIX  65
C59   1    0.680396    0.437251    0.033780    11.00000    0.04354    0.05723 =
         0.03033    0.00107   -0.00134   -0.01367
AFIX  43
H59   2    0.751734    0.431885    0.057278    11.00000   -1.20000
AFIX  65
C29   1    0.720931    0.467526   -0.000987    11.00000    0.04946    0.01643 =
         0.03071    0.00043   -0.00193   -0.00256
C106  1    0.616554    0.475377   -0.035368    11.00000    0.03953    0.03375 =
         0.04274    0.00547   -0.00117   -0.00099
AFIX  43
H106  2    0.644259    0.496070   -0.059130    11.00000   -1.20000
AFIX  65
C43   1    0.471641    0.452953   -0.034982    11.00000    0.04192    0.03655 =
         0.05514    0.00447   -0.00688    0.00028
AFIX  43
H43   2    0.400303    0.458318   -0.058480    11.00000   -1.20000
AFIX  66

PART 1
C97   1   -0.066982    0.863873    0.131065    21.00000    0.04376    0.03662 =
         0.04929    0.00004    0.00130    0.00331
AFIX  43
H97   2   -0.168260    0.857679    0.120187    21.00000   -1.20000
AFIX  65
C102  1    0.039168    0.817132    0.122089    21.00000    0.04273    0.03636 =
         0.04907    0.00026    0.00122    0.00190
AFIX  43
H102  2    0.010438    0.778993    0.105076    21.00000   -1.20000
AFIX  65
C52   1    0.187354    0.826194    0.138005    21.00000    0.04328    0.03588 =
         0.04673    0.00092    0.00062   -0.00090
AFIX  43
H52   2    0.259902    0.794249    0.131871    21.00000   -1.20000
AFIX  65
C40   1    0.229392    0.881996    0.162898    21.00000    0.04368    0.03350 =
         0.04516    0.00240    0.00188   -0.00131
C51   1    0.123244    0.928738    0.171874    21.00000    0.04547    0.03474 =
         0.04739    0.00170    0.00209    0.00008
AFIX  43
H51   2    0.151976    0.966876    0.188886    21.00000   -1.20000
AFIX  65
C63   1   -0.024943    0.919676    0.155958    21.00000    0.04460    0.03626 =
         0.04882    0.00077    0.00234    0.00344
AFIX  43
H63   2   -0.097491    0.951622    0.162093    21.00000   -1.20000
AFIX  56
PART 0
C49   1    0.492737    0.416685    0.152804    11.00000    0.02775    0.02459 =
         0.02503   -0.01264    0.00476    0.00880
AFIX  43
H49   2    0.463038    0.441387    0.128400    11.00000   -1.20000
AFIX  55
N26   4    0.539568    0.445611    0.191683    11.00000    0.03085    0.02964 =
         0.02672    0.00387    0.00619    0.00999
N23   4    0.573868    0.391158    0.219716    11.00000    0.02721    0.01409 =
         0.04530    0.00135    0.01063   -0.00310
C98   1    0.548235    0.328578    0.198162    11.00000    0.03152    0.02668 =
         0.03268   -0.00372    0.00598   -0.00397
AFIX  43
H98   2    0.562183    0.283986    0.209430    11.00000   -1.20000
AFIX  55
C62   1    0.498094    0.344355    0.156808    11.00000    0.03617    0.01978 =
         0.02041    0.00322    0.00113   -0.00476
AFIX   0

C25   1    0.994601    0.304708    0.052095    11.00000    0.07368    0.04607 =
         0.06626   -0.00517    0.03677    0.01190
AFIX  23
H25A  2    1.047207    0.263937    0.043576    11.00000   -1.20000
H25B  2    0.915917    0.316758    0.029588    11.00000   -1.20000
AFIX  66

PART 1
C101  1    0.597603    0.780790    0.411531    51.00000    0.03955    0.04501 =
         0.03239    0.00739    0.01100   -0.00232
AFIX  43
H101  2    0.556524    0.797415    0.385523    51.00000   -1.20000
AFIX  65
C105  1    0.507381    0.772113    0.441781    51.00000    0.03625    0.04435 =
         0.03067    0.00424    0.01047   -0.00506
AFIX  43
H105  2    0.404638    0.782808    0.436447    51.00000   -1.20000
AFIX  65
C9    1    0.567486    0.747788    0.479834    51.00000    0.03936    0.04512 =
         0.02780    0.00342    0.00821   -0.00487
AFIX  43
H9A   2    0.505822    0.741857    0.500508    51.00000   -1.20000
AFIX  65
C80   1    0.717814    0.732139    0.487638    51.00000    0.04127    0.04367 =
         0.02930    0.00374    0.00989   -0.00541
AFIX  43
H80   2    0.758892    0.715514    0.513646    51.00000   -1.20000
AFIX  65
C86   1    0.808037    0.740815    0.457388    51.00000    0.03975    0.03901 =
         0.02701    0.00198    0.00918   -0.00489
C2    1    0.747934    0.765141    0.419335    51.00000    0.04051    0.04269 =
         0.03077    0.00688    0.01047   -0.00042
AFIX  43
H2    2    0.809598    0.771071    0.398661    51.00000   -1.20000
AFIX   0

PART 0
C103  1    1.300545    0.405393    0.427627    11.00000    0.04460    0.05500 =
         0.06089    0.00641    0.01657    0.00821
AFIX  23
H10D  2    1.380242    0.432753    0.443334    11.00000   -1.20000
H10E  2    1.266335    0.430550    0.402183    11.00000   -1.20000
AFIX   0

C27   1    0.923148    0.286652    0.088963    11.00000    0.15049    0.05237 =
         0.07957    0.00785    0.02948    0.01200
AFIX 137
H27A  2    0.847310    0.251475    0.081754    11.00000   -1.50000
H27B  2    0.876794    0.327533    0.098828    11.00000   -1.50000
H27C  2    0.998746    0.269173    0.110349    11.00000   -1.50000
AFIX  66

PART 1
C109  1    0.218171    0.643960    0.012235    31.00000    0.03547    0.03517 =
         0.04172   -0.00215    0.00911    0.00044
AFIX  43
H109  2    0.126480    0.620733    0.005204    31.00000   -1.20000
AFIX  65
C111  1    0.349928    0.613513    0.004706    31.00000    0.03677    0.03582 =
         0.04232   -0.00153    0.01154   -0.00080
AFIX  43
H111  2    0.348288    0.569477   -0.007471    31.00000   -1.20000
AFIX  65
C53   1    0.484086    0.647497    0.014994    31.00000    0.03717    0.03673 =
         0.04131   -0.00058    0.00990    0.00036
AFIX  43
H53   2    0.574136    0.626688    0.009848    31.00000   -1.20000
AFIX  65
C92   1    0.486487    0.711929    0.032810    31.00000    0.03444    0.03402 =
         0.03667    0.00306    0.00939    0.00094
C33   1    0.354731    0.742377    0.040339    31.00000    0.03412    0.03342 =
         0.04150    0.00005    0.00720    0.00030
AFIX  43
H33   2    0.356373    0.786414    0.052516    31.00000   -1.20000
AFIX  65
C13   1    0.220572    0.708394    0.030052    31.00000    0.03343    0.03464 =
         0.04238   -0.00138    0.00919    0.00083
AFIX  43
H13   2    0.130523    0.729203    0.035198    31.00000   -1.20000
AFIX   0

PART 0
C55   1    1.178395    0.399452    0.450975    11.00000    0.09014    0.05085 =
         0.05497    0.00440    0.02028   -0.00331
AFIX 137
H55A  2    1.093295    0.378522    0.434151    11.00000   -1.50000
H55B  2    1.150698    0.445018    0.459721    11.00000   -1.50000
H55C  2    1.208186    0.370778    0.474920    11.00000   -1.50000
AFIX  66

PART 2
C97A  1   -0.077562    0.866428    0.144762   -21.00000    0.04420    0.03684 =
         0.04991    0.00066    0.00164    0.00301
AFIX  43
H97A  2   -0.181411    0.859690    0.137842   -21.00000   -1.20000
AFIX  65
C63A  1   -0.024638    0.912030    0.175484   -21.00000    0.04376    0.03600 =
         0.04937    0.00091    0.00421    0.00316
AFIX  43
H63A  2   -0.092315    0.936459    0.189561   -21.00000   -1.20000
AFIX  65
C51A  1    0.127310    0.921888    0.185609   -21.00000    0.04458    0.03479 =
         0.04644    0.00204    0.00372   -0.00071
AFIX  43
H51A  2    0.163481    0.953055    0.206606   -21.00000   -1.20000
AFIX  65
C40A  1    0.226333    0.886145    0.165013   -21.00000    0.04384    0.03297 =
         0.04502    0.00287    0.00194   -0.00175
C52A  1    0.173410    0.840543    0.134291   -21.00000    0.04249    0.03525 =
         0.04568    0.00214   -0.00019   -0.00103
AFIX  43
H52A  2    0.241089    0.816114    0.120214   -21.00000   -1.20000
AFIX  65
C113  1    0.021464    0.830684    0.124165   -21.00000    0.04300    0.03702 =
         0.04898   -0.00117    0.00124    0.00072
AFIX  43
H113  2   -0.014707    0.799516    0.103168   -21.00000   -1.20000
AFIX  66

C1A   1    0.314375    0.624739    0.012764   -31.00000    0.03666    0.03504 =
         0.04132   -0.00317    0.01046    0.00075
AFIX  43
H1A   2    0.299518    0.578841    0.003688   -31.00000   -1.20000
AFIX  65
C53A  1    0.457332    0.651162    0.020712   -31.00000    0.03643    0.03650 =
         0.04052   -0.00014    0.01097    0.00090
AFIX  43
H53A  2    0.540181    0.623323    0.017067   -31.00000   -1.20000
AFIX  65
C92A  1    0.479069    0.718317    0.033992   -31.00000    0.03488    0.03461 =
         0.03693    0.00332    0.00919    0.00041
C33A  1    0.357849    0.759051    0.039324   -31.00000    0.03398    0.03375 =
         0.04117   -0.00027    0.00555    0.00100
AFIX  43
H33A  2    0.372706    0.804949    0.048401   -31.00000   -1.20000
AFIX  65
C13A  1    0.214891    0.732629    0.031377   -31.00000    0.03414    0.03504 =
         0.04293   -0.00006    0.00737    0.00082
AFIX  43
H13A  2    0.132044    0.760468    0.035022   -31.00000   -1.20000
AFIX  65
C114  1    0.193152    0.665473    0.018097   -31.00000    0.03397    0.03573 =
         0.04277   -0.00030    0.01025    0.00067
AFIX  43
H114  2    0.095447    0.647415    0.012666   -31.00000   -1.20000
AFIX  66
C88A  1    0.464772    0.057606    0.244703   -41.00000    0.04348    0.03214 =
         0.04268    0.00079    0.00914   -0.00175
AFIX  43
H88A  2    0.381960    0.036803    0.228811   -41.00000   -1.20000
AFIX  65
C7A   1    0.448696    0.086965    0.282009   -41.00000    0.04772    0.03240 =
         0.04469   -0.00312    0.00916   -0.00061
AFIX  43
H7AA  2    0.354895    0.086228    0.291614   -41.00000   -1.20000
AFIX  65
C60A  1    0.569863    0.117404    0.305261   -41.00000    0.04561    0.03194 =
         0.03993   -0.00262    0.01475   -0.00121
AFIX  43
H60A  2    0.558875    0.137469    0.330758   -41.00000   -1.20000
AFIX  65
C74A  1    0.707108    0.118483    0.291208   -41.00000    0.04201    0.03225 =
         0.03680   -0.00179    0.01393   -0.00464
AFIX  43
H74A  2    0.789920    0.139286    0.307100   -41.00000   -1.20000
AFIX  65
C22A  1    0.723186    0.089124    0.253902   -41.00000    0.04075    0.03046 =
         0.03431    0.00016    0.01216    0.00009
C42A  1    0.602021    0.058686    0.230649   -41.00000    0.04357    0.03136 =
         0.03846   -0.00030    0.00862   -0.00098
AFIX  43
H42A  2    0.613010    0.038621    0.205152   -41.00000   -1.20000
AFIX  66
C80A  1    0.708161    0.739029    0.481432   -51.00000    0.04039    0.04225 =
         0.02649    0.00503    0.00913   -0.00510
AFIX  43
H80A  2    0.736543    0.719642    0.507583   -51.00000   -1.20000
AFIX  65
C86A  1    0.813222    0.748083    0.455114   -51.00000    0.03991    0.04040 =
         0.02738    0.00350    0.01004   -0.00459
C2A   1    0.771695    0.776448    0.416851   -51.00000    0.03995    0.04259 =
         0.03057    0.00521    0.00970   -0.00380
AFIX  43
H2A   2    0.843500    0.782636    0.398864   -51.00000   -1.20000
AFIX  65
C115  1    0.625106    0.795760    0.404905   -51.00000    0.03998    0.04414 =
         0.03242    0.00687    0.00930   -0.00281
AFIX  43
H115  2    0.596725    0.815146    0.378753   -51.00000   -1.20000
AFIX  65
C1B   1    0.520043    0.786706    0.431222   -51.00000    0.03845    0.04453 =
         0.03067    0.00421    0.00873   -0.00380
AFIX  43
H1B   2    0.419857    0.799904    0.423057   -51.00000   -1.20000
AFIX  65
C9A   1    0.561569    0.758340    0.469485   -51.00000    0.03867    0.04426 =
         0.02830    0.00329    0.01010   -0.00435
AFIX  43
H9AA  2    0.489763    0.752152    0.487472   -51.00000   -1.20000
AFIX  66

C116  1    0.486806    0.467228    0.534312   -61.00000    0.04354    0.03593 =
         0.02739    0.00632    0.01031   -0.00279
AFIX  43
H116  2    0.511717    0.427205    0.550011   -61.00000   -1.20000
AFIX  65
C15A  1    0.588514    0.495337    0.511282   -61.00000    0.04123    0.03395 =
         0.02567    0.00385    0.00964   -0.00195
C83A  1    0.552065    0.553897    0.488311   -61.00000    0.03988    0.03295 =
         0.02780    0.00155    0.01334    0.00105
AFIX  43
H83A  2    0.621579    0.573108    0.472571   -61.00000   -1.20000
AFIX  65
C11A  1    0.413907    0.584347    0.488370   -61.00000    0.03959    0.03344 =
         0.02828    0.00068    0.01845    0.00074
AFIX  43
H11B  2    0.388997    0.624370    0.472670   -61.00000   -1.20000
AFIX  65
C87A  1    0.312197    0.556239    0.511399   -61.00000    0.04199    0.03578 =
         0.02927    0.00361    0.01552   -0.00084
AFIX  43
H87A  2    0.217773    0.577050    0.511440   -61.00000   -1.20000
AFIX  65
C99A  1    0.348644    0.497679    0.534370   -61.00000    0.04328    0.03736 =
         0.02863    0.00769    0.01355   -0.00324
AFIX  43
H99A  2    0.279130    0.478468    0.550110   -61.00000   -1.20000
AFIX  66

C93A  1    0.865014    0.108273    0.394719   -71.00000    0.03151    0.02602 =
         0.04038   -0.00671    0.00819   -0.00880
AFIX  43
H93A  2    0.806996    0.067681    0.392220   -71.00000   -1.20000
AFIX  65
C67A  1    1.006807    0.108223    0.383442   -71.00000    0.03317    0.02485 =
         0.03716   -0.00610    0.00714   -0.00740
AFIX  43
H67A  2    1.045697    0.067595    0.373237   -71.00000   -1.20000
AFIX  65
C68A  1    1.091697    0.167615    0.387097   -71.00000    0.03224    0.02369 =
         0.03486   -0.00311    0.00481   -0.00813
C85A  1    1.034796    0.227059    0.402029   -71.00000    0.03071    0.02488 =
         0.03717   -0.00640    0.00565   -0.01027
AFIX  43
H85A  2    1.092815    0.267651    0.404527   -71.00000   -1.20000
AFIX  65
C5A   1    0.893003    0.227111    0.413306   -71.00000    0.03012    0.02596 =
         0.03958   -0.00774    0.00523   -0.01080
AFIX  43
H5A   2    0.854114    0.267738    0.423511   -71.00000   -1.20000
AFIX  65
C21A  1    0.808111    0.167718    0.409651   -71.00000    0.03036    0.02639 =
         0.04155   -0.00786    0.00598   -0.01007
AFIX  43
H21A  2    0.711202    0.167754    0.417358   -71.00000   -1.20000
AFIX  66

C95A  1    0.047129    0.095311    0.125229   -81.00000    0.05016    0.03663 =
         0.02697   -0.00494    0.01069   -0.00948
AFIX  43
H95A  2   -0.044828    0.076676    0.130547   -81.00000   -1.20000
AFIX  65
C73A  1    0.157617    0.110016    0.157265   -81.00000    0.05117    0.03550 =
         0.02654   -0.00539    0.01085   -0.01070
AFIX  43
H73A  2    0.141173    0.101431    0.184477   -81.00000   -1.20000
AFIX  65
C19A  1    0.292164    0.137282    0.149484   -81.00000    0.05104    0.03331 =
         0.02535   -0.00593    0.01137   -0.00975
AFIX  43
H19A  2    0.367677    0.147332    0.171379   -81.00000   -1.20000
AFIX  65
C50A  1    0.316225    0.149844    0.109668   -81.00000    0.04951    0.03137 =
         0.02524   -0.00397    0.01034   -0.00768
C61A  1    0.205739    0.135139    0.077632   -81.00000    0.04830    0.03284 =
         0.02730   -0.00306    0.00935   -0.00834
AFIX  43
H61A  2    0.222184    0.143724    0.050419   -81.00000   -1.20000
AFIX  65
C31A  1    0.071191    0.107873    0.085412   -81.00000    0.04782    0.03460 =
         0.02659   -0.00394    0.01030   -0.00898
AFIX  43
H31A  2   -0.004322    0.097823    0.063517   -81.00000   -1.20000
AFIX   0
HKLF 4


REM  S_1_a.res in P2(1)
REM R1 =  0.1093 for   17570 Fo > 4sig(Fo)  and  0.1203 for all   20099 data
REM   1558 parameters refined using   2794 restraints

END

WGHT      0.0873    114.7545

REM Highest difference peak  1.520,  deepest hole -1.021,  1-sigma level  0.191
Q1    1   0.6511  0.5797  0.2189  11.00000  0.05    1.52
Q2    1   1.1054  0.4563  0.2193  11.00000  0.05    1.46
Q3    1   1.1014  0.4203  0.2008  11.00000  0.05    1.42
Q4    1   0.7301  0.5363  0.3188  11.00000  0.05    1.38
Q5    1   0.7233  0.5632  0.2742  11.00000  0.05    1.32
Q6    1   0.7445  0.6391  0.2619  11.00000  0.05    1.31
Q7    1   0.7712  0.4614  0.1802  11.00000  0.05    1.31
Q8    1   0.4870  0.5778  0.2819  11.00000  0.05    1.27
Q9    1   0.8564  0.4920  0.2789  11.00000  0.05    1.26
Q10   1   1.4005  0.5190  0.3220  11.00000  0.05    1.21
Q11   1   0.7586  0.3987  0.2593  11.00000  0.05    1.20
Q12   1   1.1855  0.5155  0.2619  11.00000  0.05    1.15
Q13   1   0.4041  0.5583  0.2200  11.00000  0.05    1.14
Q14   1   1.0837  0.5176  0.2604  11.00000  0.05    1.13
Q15   1   0.8155  0.4645  0.3406  11.00000  0.05    1.08
Q16   1   0.4343  0.5270  0.1802  11.00000  0.05    1.07
;
_shelx_res_checksum              38432
_olex2_submission_special_instructions 'No special instructions were received'
_oxdiff_exptl_absorpt_empirical_details 
;
Empirical correction (ABSPACK) includes:
- Absorption correction using spherical harmonics
- Frame scaling
;
_oxdiff_exptl_absorpt_empirical_full_max 1.752
_oxdiff_exptl_absorpt_empirical_full_min 0.741
loop_
_twin_individual_id
_twin_individual_mass_fraction_refined
1 0.90(7)
2 0.10(7)
